# Supplementary material for: Molecular Systematics of the Deep-Sea Hydrothermal Vent Endemic Brachyuran Family Bythograeidae: A Comparison of Three Bayesian Species Tree Methods
Source: PLoS One. 2012 Mar 5;7(3):e32066. doi: 10.1371/journal.pone.0032066 (PMC3293879; doi:10.1371/journal.pone.0032066)
Supplement: Dataset S1 — Sequence alignment of 16S rDNA, COI, and Cytb genes used in the Outgroup Identification analyses. (20 taxa; Nexus format). (NEX) [file pone.0032066.s007.nex]

#NEXUS 


BEGIN DATA;
	DIMENSIONS  NTAX=20 NCHAR=1471;
	FORMAT DATATYPE=DNA  MISSING=? GAP=- ;
MATRIX
[                             10        20        30        40        50        60        70        80        90        100       110       120       130       140       150       160       170       180       190       200       210       220       230       240       250       260       270       280       290       300       310       320       330       340       350       360       370       380       390       400       410       420       430       440       450       460       470       480       490       500       510       520       530       540       550       560       570       580       590       600       610       620       630       640       650       660       670       680       690       700       710       720       730       740       750       760       770       780       790       800       810       820       830       840       850       860       870       880       890       900       910       920       930       940       950       960       970       980       990       1000      1010      1020      1030      1040      1050      1060      1070      1080      1090      1100      1110      1120      1130      1140      1150      1160      1170      1180      1190      1200      1210      1220      1230      1240      1250      1260      1270      1280      1290      1300      1310      1320      1330      1340      1350      1360      1370      1380      1390      1400      1410      1420      1430      1440      1450      1460      1470]
[                             .         .         .         .         .         .         .         .         .         .         .         .         .         .         .         .         .         .         .         .         .         .         .         .         .         .         .         .         .         .         .         .         .         .         .         .         .         .         .         .         .         .         .         .         .         .         .         .         .         .         .         .         .         .         .         .         .         .         .         .         .         .         .         .         .         .         .         .         .         .         .         .         .         .         .         .         .         .         .         .         .         .         .         .         .         .         .         .         .         .         .         .         .         .         .         .         .         .         .         .         .         .         .         .         .         .         .         .         .         .         .         .         .         .         .         .         .         .         .         .         .         .         .         .         .         .         .         .         .         .         .         .         .         .         .         .         .         .         .         .         .         .         .         .         .         .         . ]

Aalayseae            AAAAATTTAAAGGTCGAACAGACCTTCTTATATAGCGGCTGCA-CTATATAGACATTTTAATTCAACATCGAGGTCGCAAACTCTTTTTTCGATATGAACTCTCAAAAAAAA-TAACGCTGTTATCCCTAAAGTAACTTAGTCTCTTAATCTTTATA--AAGGATCATTTGCAGTTAATATAAATTATACCTATATCGCCCCAATAAAATATGATAACCAAATTAAGTTTTTATATAAAGCTTTATAGGGTCTTATCGTCCCCCTGGTCCATTTAAGCCTTTTCAC-TTAAAAGTTAACTTCTATTTACGAGACAGATACACCCTTGTCCAACCATTCATACAAGTTTCCAATTAAAAAACTAATTATTATGCTACCTTTGCACGGTCAATATACCGCGGCTCTTAAAATCAGTGAGCAGGTTAGACCTTCTATAACTCCAAACGGAC------------------------GGAACAGACCTAGTACAATGAATTTGAGGTGGATTCTCTGTAGACAATGCAACCTTAACTCGATTCTTCACTTTCCACTTCATCCTACCCTTTATTGCAGCCGCTGTATCCCTAATTCACATTTTATTCCTTCATCAAACCGGAGCTAACAACCCCTTAGGAATTTCAAGTCAAGTTGACAAACTCCCTTTCCACCCTTACTTCACATTTAAAGACATCGTAGGATTTATCGTCATGCTCTCAACCTTATTACTACTTTCCCTACTTAACCCTTACCTTCTAGGAGACCCTGACAATTTTGTTCCAGCTAACCCCTTAGTAACTCCAATTCACATCCAACCC---------------------------------------------------------------------------------------------------------------------------------------------------------------------------------------------------------------------------------------------------------------------------------------------------------------------------------------------------------------------------------------------------------------------------------------------------------------------------------------------------------------------------------------------------------------------------------------------------------------------------------------------------------------------------------   [785]
Awilliams            AAAAATTTAAAGGTCGAACAGACCTTCTTATATAACGGCTGCA-TTATATAGACATTTTAATTCAACATCGAGGTCGCAAACTCTTTTTTCGATATGAACTCTCAAAAAAAA-TAACGCTGTTATCCCTAAAGTAACTTAGTCTCTTAATCTTTAAA--AAGGATCATCTGCAGTTAATATAAATTATACCTATATCGCCCCAATAAAATATGATAATCAAACTAAATTTTTATATAAAGCTTTATAGGGTCTTATCGTCCCCCTGGTTCATTTAAGCCTTTTCAC-TTAAAAGTCAATTTCTATTCTTGAGACAGATACACCCTTGTCCAACCATTCATACAAGTTTCCAATTAAAAAACTAATTATTATGCTACCTTTGCACGGTCAATATACCGCGGCTCTTAAAATCAGTGAGCAGGCTAGACCGTTTATAACTCCAAACGGACCTATTTTCAGCTATCCCCTATGTAGGAACAGACCTAGTACAGTGAATTTGAGGTGGGTTTTCTGTAGATAACGCAACCTTAACCCGATTCTTCACCTTTCACTTCATTTTACCCTTTATCGCAGCCGCTGCTTCCCTAATTCACATTTTATTTCTCCATCAAACCGGGGCAAACAACCCCCTAGGAATTTCAAGCCAAATTGACAAACTCCCCTTTCACCCCTATTTCACATTTAAAGACATCGTCGGATTTATTGTCATACTCTCAATCTTATTGCTCCTTTCTTTACTTTACCCATACCTCCTCGGAGACCCTGATAACTTTGTTCCAGCCAACCCCTTAGTTACCCCAATTCACATTCAACCCACATTATATTTCATCTTTGGAGCTTGAGCAGGAATGGTAGGAACATCATTAAGTTTAATCATTCGAGCCGAACTAGGTCAACCAGGCACCTTTATCGGCAACGACCAAATTTACAACGTCGTAGTTACAGCTCACGCTTTCGTTATAATTTTCTTTATAGTTATACCAATTATAATTGGAGGATTCGGTAATTGACTAGTTCCCTTAATGTTAGGAGCCCCTGATATAGCTTTCCCACGTATAAACAACATAAGATTTTGACTTCTCCCTCCCTCTTTAACTCTACTCCTAATAAGAGGATTAGTAGAAAGAGGAGTTGGTACCGGATGAACAGTTTACCCTCCATTAGCCGCAGCTATCGCCCACGCCGGAGCATCTGTAGATATAGCAATTTTCTCGCTCCATCTAGCCGGTGTGTCCTCGATCTTAGGAGCCGTTAATTTTATAACAACTGTTATCAATATACGATCTTTTGGCATAACCATAGATCAAATACCATTATTTGTCTGATCTATCTTCATTACAACTATTCTTCTACTTTTATCCTTACCCGTTTTAGCAGGTGCCATCACTATACTTCTCACTGACCGCAATTTAAATACTTCCTTCTTTGACCCGGCTGGAGGAGGAGACCCCGTTTTATACCAACATTTATTT   [1466]
Aaffwilli            AAAAATTTAAAGGTCGAACAGACCTTCTTATATAACGGCTGCA-TTATATAGACATTTTAATTCAACATCGAGGTCGCAAACTTTTTTTTCGATATGAACTCTCAAAAAAAA-TAACGCTGTTATCCCTAAAGTAACTTAGTCTCTTAATCTTTAAA--AAGGATCATTTGCAGTTAATATAAATTATACCTATATCGCCCCAATAAAATACGACAGCCAAATTAAATTTTTATATAAAGCTTTATAGGGTCTTATCGTCCCCCTGGTCCATTTAAGCCTTTTCAC-TTAAAAGTTAATTTCTACTTTTGAGACAGAAACACCCTTGTCCAACCATTCATACAAGTTCCCAATTAAAAAACTAATTATTATGCTACCTTTGCACGGTCAATATACCGCGGCTCTTAAAATCAGTGAGCAGGCTAGACCGTTTATAACTCCAAACGGAC------------------------GGGACAGACCTAGTACAATGAATTTGAGGCGGATTCTCTGTAGACAATGCAACCTTAACTCGATTCTTCACCTTTCACTTCATCTTACCCTTTATTGCAGCTGCCGCATCTTTAATTCACATTTTGTTTCTCCATCAAACCGGGGCCAACAACCCCCTGGGAATTTCAAGGCAAATTGATAAACTTCCCTTTCACCCTTATTTCACATTTAAAGACATCGTTGGGTTTATCGTCATACTTTCAACCTTATTACTTCTCTCTTTACTTTACCCATACCTACTAGGAGATCCTGACAATTTTGTCCCAGCCAACCCCTTAGTCACCCCAATTCATATTCAACCC---------------------------------------------------------------------------------------------------------------------------------------------------------------------------------------------------------------------------------------------------------------------------------------------------------------------------------------------------------------------------------------------------------------------------------------------------------------------------------------------------------------------------------------------------------------------------------------------------------------------------------------------------------------------------------   [785]
Arodrigue            AAAAATTTAAAGGTCGAACAGACCTTCTTATATAACGGCTGCA-TTATATAGACATTTTAATTCAACATCGAGGTCGCAAACTTTTTTTTCGATATGAACTCTCAAAAAAAA-TAACGCTGTTATCCCTAAAGTAACTTAGTCTCTTAATCTTTATA--AAGGATCATTTGCAGTTAATATAAATTATACCTATATCGCCCCAATAAAATATGATAATCAAATTAAATTTTTATATAAAGCTTTATAGGGTCTTATCGTCCCCCTGGCTCATTTAAGCCTTTTCAC-TTAAAAGTTAATTTCTATTTTTGAGACAGATACACCCTTGTCCAACCATTCATACAAGTTTCCAATTAAAAAACTAATTATTATGCTACCTTTGCACGGTCAATATACCGCGGCTCTTAAAATCAGGGAGCAGGTCAGACCATTTATAACTCCAAATGGACTTATTTTCAGCTATCCCGTATGTAGGTACAGACCTGGTACAATGAATTTGAGGTGGATTCTCTGTAGACAACGCAACCTTAACTCGATTCTTCACTTTTCACTTCATTTTACCTTTCATTGCAGCCGCTGCATCTTTAATTCACATTTTATTTCTTCATCAAACCGGGGCCAACAACCCTTTAGGAATTTCAAGTCAAATTGATAAACTTCCCTTTCATCCTTACTTTACATTTAAAGACATTGTCGGATTTATTGTTATACTCTCAATATTATTACTCCTTTCCTTGCTTAACCCATATCTTTTAGGAGACCCTGATAATTTCGTTCCAGCTAACCCATTAGTAACCCCAGTCCATATT------ACATTATATTTCATTTTTGGAGCTTGAGCAGGAATAGTAGGAACATCATTAAGTTTAATCATCCGAGCCGAACTAGGTCAACCAGGAACCTTTATTGGCAATGACCAAATCTATAATGTAGTAGTTACAGCCCACGCTTTCGTTATAATTTTCTTCATAGTTATACCAATTATAATCGGCGGATTCGGAAACTGACTAGTCCCTTTAATATTAGGAGCTCCCGATATAGCCTTCCCACGTATAAATAATATAAGATTTTGACTTCTCCCTCCTTCATTAACTCTACTCTTAATAAGAGGAATAGTGGAAAGAGGTGTTGGTACCGGATGAACAGTATACCCTCCTTTAGCTGCTGCTATTGCCCATGCCGGAGCATCTGTAGACATAGGAATCTTCTCTCTTCACTTAGCTGGGGTATCTTCAATCTTAGGAGCCGTTAATTTCATAACAACTGTTATTAACATACGATCCTTTGGTATAACCATAGACCAAATACCGTTATTTGTATGGTCCATTTTCATTACAACCATCTTATTACTTTTATCGTTACCTGTTTTAGCAGGAGCTATCACCATACTCCTCACTGACCGTAATTTAAATACTTCCTTCTTTGACCCAGCTGGTGGAGGAGACCCCGTTCTATACCAACATCTATTC   [1460]
Gandalfus            AAAAATTTAAAGGTCGAACAGACCTTCTTATATAACAGCTGCA-TTATATAGACATTTTAATTCAACATCGAGGTCGCAAACTTTTTTTTCGATATGAACTCTCAAAAAAAA-TAACGCTGTTATCCCTAAAGTAACTTAGTCTTTTAATCTCTATA--AAGGATCACTTGCAGTTAATATGAATTATACCTATATCGCCCCAATAAAATACGATAATTAAATCAAACCTTTATATAAAGCTTTATAGGGTCTTATCGTCCCCTTGGTATATTTAAGCCTTTTCAC-TTAAAAGTTAATTTCAATTTATAAGACAGATACTCCCTTGTCCAACCATTCATACAAGTTTCCAATTAAAAAACTAATTATTATGCTACCTTTGCACGGTCAATATACCGCGGCTCTTAAAATCAGTGAGCAGGTCAGACCATTTATATCTTCAAACGGACTTATTTTCAGCTATCCCATATGTAGGGACAAATTTAGTACAATGAATTTGAGGGGGGTTTTCCGTAGACAATGCAACATTAACTCGGTTTTTCACCTTTCATTTTATTCTTCCTTTTATTGTTGCTGCAGCATCTCTAATCCATATTTTATTTCTCCACCAAACTGGAGCTAATAACCCCCTCGGTATTTCAAGTCAAATTGATAAACTTCCATTCCATCCATATTTTACATTTAAAGATATTGTTGGATTTATTGTTATACTCTCAACTTTATTACTCCTTTCTTTACTTAACCCATATCTCCTAGGAGATCCAGATAATTTTATTCCGGCCAATCCTTTAGTGACTCCTGTTCACATTCAACCCACACTATATTTTATCTTTGGAGCTTGAGCAGGAATAGTCGGGACATCACTAAGTTTAATTATTCGAGCTGAATTAGGCCAACCAGGTACCTTTATTGGTAATGACCAAATTTATAATGTAGTAGTTACAGCCCACGCTTTCGTTATAATTTTTTTTATAGTTATACCAATTATAATTGGTGGATTTGGTAATTGATTAGTTCCCTTAATACTAGGAGCTCCTGATATAGCTTTCCCACGAATAAATAACATAAGGTTCTGACTTTTACCCCCTTCTTTAACCCTCCTTTTAATAAGTGGAATAGTTGAAAGTGGTGTCGGTACTGGATGAACAGTTTACCCTCCTCTTGCCGCAGCTATCGCCCATGCCGGAGCATCCGTTGACATAGGAATTTTTTCCCTTCATTTAGCCGGAGTCTCTTCCATTTTAGGAGCTGTAAATTTTATAACAACTGTAATCAATATACGATCCTTTGGTATAACTATAGACCAAATACCTTTATTTGTTTGATCCATTTTCATTACAACTATCTTACTTCTATTATCACTTCCCGTACTAGCAGGCGCAATCACCATACTTCTTACCGATCGTAATTTAAACACCTCCTTCTTTGACCCTGCTGGAGGGGGCGATCCTGTCTTATATCAACAT------   [1460]
G_yunohana           AAAAATTTAAAGGTCGAACAGACCTTCTTATATAACTGCTGCA-TTATATAGACATTTTAATTCAACATCGAGGTCGCAAACTTTTTTTTCGATATGAACTCTCAAAAAAAA-TAACGCTGTTATCCCTAAAGTAACTTAGTCTTTTAATCTCTATA--AAGGATCATTTGCAGTTAACATAAATTATACCCATATCGCCCCAATAAAATATGATAATTAAACTAAATCTTTATATAAAGCTTTATAGGGTCTTATCGTCCCCCTGGAATATTTAAGCCTTTTCAC-TTAAAAGTTAATTTCAATTTATAAGACAGATATTCCTTTGTCCAACCATTCATACAAGTTCCCAATTAAAAAACTAATTATTATGCTACCTTTGCACGGTCAGTATACCGCGGCTCTTAAAATCAGTGAGCAGGCTAGACCATTTATATCTTCAAACGGACTTATTTTCAACTATTCCATATGTAGGAATAGACTTAGTACAGTGAATTTGAGGGGGATTCTCCGTAGACAACGCAACCTTAACCCGATTCTTCACCTTTCATTTTATCCTTCCTTTTATTGTCGCAGCCATATCTCTCATTCACATTTTATTTCTTCACCAAACCGGAGCTAACAACCCTCTAGGTATTTCAAGTCAAATTGATAAGCTTCCATTTCATCCCTACTTTACATTTAAAGATATTGTTGGATTTATTGTTATACTTTCAATTTTACTACCACTTTCATTAATCAACCCATATCTCCTAGGAGATCCAGATAATTTCATTCCAGCTAATCCTTTAGTAACTCCTGTACATATTCAACCTACACTGTATTTTATTTTCGGAGCTTGAGCAGGAATAGTAGGAACATCATTAAGTTTAATCATCCGAGCCGAACTAGGTCAACCGGGCACTTTTATTGGTAATGACCAAATTTATAATGTAGTAGTTACAGCTCACGCTTTCGTTATAATTTTTTTTATAGTTATACCGATTATAATCGGTGGGTTTGGTAACTGATTAGTTCCCTTAATACTAGGAGCTCCTGATATAGCTTTTCCACGAATAAATAATATAAGATTCTGACTTCTACCCCCATCTCTAACCCTTCTCCTAATAAGAGGAATGGTCGAAAGAGGTGTTGGTACTGGGTGAACAGTTTACCCTCCTCTCGCCGCGGCTATCGCCCACGCCGGAGCATCCGTTGATATAGGAATTTTCTCCCTACATCTAGCCGGAGTCTCTTCTATTTTAGGAGCCGTAAATTTTATAACAACCGTCATTAATATACGATCTTTCGGTATAACTATAGATCAAATACCTTTATTCGTTTGATCCATCTTTATTACCACTATTTTACTACTATTATCATTACCCGTTTTAGCAGGCGCAATCACCATACTCCTTACCGACCGTAATTTAAATACCTCCTTTTTTGACCCAGCTGGGGGAGGTGATCCTGTTCTGTATCAACACTTATTT   [1466]
Atometos             AAAAATTTAAAGGTCGAACAGACCTTCTTATATAACGGCTGCA-TTATACAGATATTTTAATTCAACATCGAGGTCGCAAACTTTTTTTTCGATATGGACTCTTAAAAAAAA-TAACGCTGTTATCCCTAAAGTAATTTAGTCTTTTAATCTCTAAA--AAGGATCATCTGCAGTTAATATAAATTATACTTATATCGCCCCAATAAAATATGATAGCTAAACAAGATTTTTATATAAAACTTTATAGGGTCTTCTCGTCCCCCTGGGATATTTAAGCCTTTTCAC-TTAAAAGTTAATTTCAATATTTAAGACAGTTATTCCTTTGTCCAACCATTCATACAAGTTCCCAATTAAAAAACTAATTATTATGCTACCTTTGCACGGTCAATATACCGCGGCTCTTAAAGTCAGTGAGCAGGTCAGACTATTTATATCTTCAAATAGACGTATTTTCAGATATTCCGTATGTAGGTACAGATCTAGTACAATGAATTTGAGGAGGCTTCTCAGTAGATAACGCAACCTTGACTCGATTCTTTACTTTCCACTTTGTCTTACCCTTTATTGTAGCTGCAGCGTCTCTAATTCATATTTTATTTCTCCACCATGGTGGAGCTAATAACCCACTAGGCATTTCAAGCCAAACCGATAAACTGCCATTCCACCCTTACTTTACATTTAAAGACATCGTTGGATTTGTTGTTATATTATCGACTTTATTATTTCTATCATTACTTTACCCTTACTTATTGGGAGACCCAGATGATTTTATTCCTGCTAACCCATTAGTTACTCCTATCGATATT------ACACTATATTTTATTCTTGGAGCTTGAGCAGGAATGGTAGGGACATCATTAAGTTTAATTATTCGAGCAGAATTAGGCCAACCAGGAACTCTTATTGGCAATGACCAAATTTACAATGTGGTAGTCACAGCTCACGCTTTCGTAATAATTTTTTTCATAGTCATACCTATTATAATTGGTGGATTTGGTAACTGATTAGTACCTTTAATATTAGGAGCTCCTGATATAGCCTTTCCACGTATAAATAATATAAGATTCTGACTTTTACCTCCTTCATTAACTCTACTTTTAATAAGAGGAATAGTAGAAAGAGGAGTAGGTACTGGTTGAACAGTCTACCCTCCTTTAGCTGCGGCTATTGCCCATGCTGGAGCCTCCGTTGACATAGCAATTTTTTCTCTTCATTTAGCCGGCGTTTCCTCCATCTTAGGAGCTGTAAATTTTATAACAACTGTAATCAATATACGATCTTTCGGTATAACTATAGATCAAATACCTTTATTTGTATGGTCCATTTTTATTACCACTATTTTATTATTATTATCGCTACCTGTCTTAGCAGGTGCAATTACCATACTTCTTACAGATCGTAATCTAAATACCTCCTTTTTTGATCCTGCTGGAGGAGGTGATCCTGTACTTTATCAACATTTATTT   [1460]
Segozaci             AAAAATTTAAAGGTCGAACAGACCTTCTTATATAACTGCTGCA-TTATATAGATATTTTAATTCAACATCGAGGTCGCAAACTTTTTTTTCGATATGAACTCTCAAAAAAAA-TTACGCTGTTATCCCTAAAGTAACTTAGTCTTTTAATCTCTAAA--AAGGATCACTTGCAGTTAATATAAATTATACCTATATCGCCCCAACAAAATACAACAATCAAATTGAATCTTTATATAAAGTTTTATAGGGTCTTATCGTCCCCTTGGAATATTTAAGCCTTTTCAC-TTAAAGGTTAACTTCAATTTATAAGACAGCTTTTCCTTTGTCCAACCCTTCATACAAGTTTCCAATTAAAAAACTAATTATTATGCTACCTTTGCACGGTCAGGATACCGCGGCTCTTTAAGTCAGTGAGCAGGTTAGACTATTTATATCTCCAAATAGACCTTTTTTCAGCCATTCCTTATATAGGCACAGACTTAGTCCAATGAATTTGAGGGGGATTCTCAGTAGATAACGCCACCTTAACTCGATTTTTTACTTTCCATTTTCTCCTACCTTTTATTGTAGCAGCTGCTACAATAATCCATATCTTATTCCTCCACCAAACAGGAGCTAATAATCCCCTAGGTATTTCTAGACAAATTGATAAACTCCCATTCCACCCTTACTTTACATTCAAAGATATTGTTGGATTTGTAGTTATACTTTCCTCCTTACTCCTTCTTTCCTTACTTGACCCTTACCTCTTAGGAGACCCAGATAACTTTATCCCTGCTAACCCCTTAGTAACGCCTGTTCATATTCAGCCCACATTATATTTTATCTTCGGAGCTTGAGCTGGGATAGTAGGAACATCTCTAAGTCTAATTATCCGGGCCGAACTAGGCCAACCAGGAACCCTTATTGGTAATGACCAAATTTATAATGTAGTAGTTACAGCTCACGCTTTCGTCATAATTTTCTTTATAGTAATACCTATTATAATTGGAGGATTTGGTAATTGATTAGTACCTTTAATATTAGGTGCTCCTGATATAGCCTTCCCACGAATAAACAATATAAGATTCTGACTTCTTCCCCCTTCATTAACCCTTCTATTAATAAGAGGTATAGTAGAAAGAGGAGTGGGTACAGGATGAACAGTATATCCTCCTCTTGCAGCTGCTATCGCCCATGCAGGGGCATCCGTTGATATGGGAATTTTCTCTTTACATTTAGCGGGAGTTTCCTCCATCTTAGGAGCCGTTAACTTTATAACAACCGTAATCAATATACGATCTTTCGGTATAACTATAGACCAAATACCTTTGTTTGTATGATCTGTATTCATTACAGCCATTCTACTGCTTCTATCTTTACCTGTTCTAGCAGGAGCTATCACTATACTACTTACAGACCGAAACCTAAATACTTCCTTCTTCGACCCTGCTGGTGGAGGCGACCCCGTTCTTTACCAACACTTATTT   [1466]
Cyanagrae            AAAAATTTAAAGGTCGAACAGACCTTCTTATATAACAGCTGCA-TTATATAGACATTTTAATTCAACATCGAGGTCGCAAACTTTTTTTTCGATATGGACTCTTAAAAAAAA-TAACGCTGTTATCCCTAAAGTAACTTAGTCTCTTAATCTTTAAA--AAGGATCATTTGTAGTTAATAT-AATTATACTTATATCGCCCCAATAAAATATAACAATCAAATTAAATTTTTATATAAAGCTTTATAGGGTCTTATCGTCCCCCTGGATTATTTAAGCCTTTTCAC-TTAAAAGTTAACTTCAATTTTTAAGACAGCCTTTCCTTTGTCCAACCATTCATACAAGTTTCCAATTAAAAAACTAATTATTATGCTACCTTTGCACGGTCAATATACCGCGGCTCTTAAAGTCAGTGAGCAGGCTAGACTATTTATATCTCCAAATAGACCTTTTTTCAGCCATTCCTTATGTAGGCACAGATTTAGTACAATGAATTTGAGGGGGATTCTCAGTAGACAACGCAACTTTAACCCGATTTTTCACCTTCCATTTTGTCCTCCCTTTCGCTATTGCTGCCGCATCATTAATCCACATTCTCTTCCTCCACCATACAGGAGCTAATAACCCCTTAGGGATTTCAAGACAAATTGATAAAATCCCATTCCACCCTTACTTTACATTTAAAGACATCGTTGGCTTTATTGTTATATTCTCTATTTTATTATTACTTTCCTTACTTAATCCCTATCTTTTAGGAGATCCAGACAATTTTATCCCAGCCAACCCCTTAGTTACACCTATCCATATCCAACCCACACTATATTTTATCTTTGGAGCTTGAGCAGGAATAGTAGGGACATCATTAAGTTTAATTATTCGAGCCGAATTAGGTCAACCAGGAACCCTAATTGGTAATGATCAAATCTACAATGTTGTAGTCACAGCCCACGCTTTCGTAATAATCTTTTTTATAGTTATACCTATCATAATCGGAGGATTTGGTAATTGACTAGTACCTTTAATATTAGGTGCTCCTGATATAGCCTTTCCACGAATAAATAATATAAGATTTTGACTTTTACCCCCTTCATTAACCCTTCTTCTAATAAGAGGTATAGTAGAAAGAGGTGTAGGTACTGGATGAACCGTATATCCTCCTCTCGCAGCAGCTATCGCCCATGCTGGTGCATCCGTTGATATAGGAATTTTTTCTCTTCACTTAGCAGGTGTATCCTCCATCCTAGGGGCTGTTAATTTCATAACAACTGTAATCAATATGCGATCATATGGTATAACTATAGACCAAATACCTTTATTTGTTTGGTCCGTCTTTATTACTGCTATTTTATTATTATTATCCTTGCCAGTTTTAGCAGGTGCTATCACCATACTTCTTACAGACCGTAATTTAAATACTTCCTTCTTTGATCCAGCAGGAGGTGGAGACCCTGTCCTTTACCAACACTTATTT   [1465]
Bgalapage            AAAAATTTAAAGGTCGAACAGACCTTCTCTTATAACGGCTGCA-TTATATAGACATTTTAATTCAACATCGAGGTCGCAAACTTCTTTTTCGATAAGGACTCTCAAAAGAAA-TTACGCTGTTATCCCTAAAGTAACTTAGTCTTCTAATCTTTAAA--AAGGATCAACTACAGTTAATAAAAATAATACCTATATCGCCCCAATAAAATATAACAATCAAACCAAATCTTTATATAAAGCTTTATAGGGTCTTATCGTCCCCCTGAAACATTTAAGCCTTTTCAC-TTAAAAGTTAACTTCAATCTTTAAGACAGTTCCTATTT-GTCCGACCATTCATACAAGCTTCCAATTAAAAAACTAATGATTATGCTACCTTTGCACGGTCAAATTACCGCGGCTCTTAAAATCAGTGAGCAGGCCAGACCTTTTATAACTTCAAACGGACCTTTTTTCCGCCATTCCCTATGTAGGAACAGACTTAGTGCAGTGGATTTGAGGGGGGTTCTCAGTAGATAATGCAACTCTAGCTCGATTTTTCACCTTCCACTTTGTTCTCCCTTTCATTATTGCTGCAATAACACTCATTCACATTTTATTCCTCCACCAAGAAGGAGCGAACAACCCCCTAGGTATTTCGAGTCAAACTGATAAAATTCCCTTCCACCCTTACTTTACCTTTAAAGATATTGTCGGATTTGTTGTAATACTTTCAGTCTTATTGCTTATTTCTCTGATTGATCCTTATCTACTAGGAGACCCAGATAATTTTATCCCTGCAAATCCTCTGGTAACCCCTGCTCACATTCAACCCACCTTATATTTTGTATTTGGAGCATGAGCCGGTATGGTAGGAACTTCATTAAGATTAATTATTCGTGCTGAACTAGGTCAACCAGGAACCTTAATTGGAAACGATCAAATTTATAATGTAGTAGTTACAGCTCACGCCTTTGTAATAATTTTTTTTATGGTTATGCCTATTATAATTGGAGGATTTGGTAATTGACTTGTGCCCTTAATGTTAGGGGCCCCTGATATAGCCTTTCCTCGTATAAATAATATAAGATTTTGACTTTTACCACCATCATTAACACTCCTATTAATAAGAGGTATAGTAGAAAGAGGTGTTGGAACAGGATGAACTGTTTACCCTCCTTTAGCAGCAGCTATCGCCCACGCAGGAGCTTCAGTTGACATAGGAATTTTCTCTCTACACTTAGCAGGTGTTTCCTCCATTTTAGGTGCCGTTAATTTCATAACAACCGTAATTAACATACGATCCTTCGGCATGACTATAGACCAAATACCTTTATTCGTCTGGTCCGTCTTTATTACAGCTATTTTACTTTTACTATCGCTACCTGTTTTAGCAGGTGCTATTACCATACTTCTAACAGACCGTAACCTGAATACCTCCTTCTTTGACCCTGCAGGGGGAGGAGACCCAGTATTATATCAACATTTATTC   [1465]
Bthermydr            AAAAATTTAAAGGTCGAACAGACCTTCTCTTATAACGGCTGCA-TTATATAGACATTTTAATTCAACATCGAGGTCGCAAACTTCTTTTTCGATAAGGACTCTCAAAAGAAA-TTACGCTGTTATCCCTAAAGTAACTTAGTCTTTTAATCTTTAAA--AAGGATCAATTACAGTTAATAAAAATAATACCTATATCGCCCCAATAAAATATAACAATTAAACCAAATCTTTATATAAAGCTTTATAGGGTCTTATCGTCCCCCTGAAACATTTAAGCCTTTTCAC-TTAAAAGTTAACTTCAATCTTTAAGACAGCTTCTATTT-GTCCGACCATTCATACAAGCTTCCAATTAAAAAACTAATGATTATGCTACCTTTGCACGGTCAAATTACCGCGGCTCTTAAAATCAGTGAGCAGGCCAGACCTTTTATAACTTCAAACGGACCTTTTCTCCGCCGTTCCCTATGTAGGAACAGACTTAGTTCAATGGATTTGAGGAGGGTTCTCAGTAGATAATGCAACCTTAACTCGGTTCTTCACTTTCCACTTTGTCCTTCCCTTCATTATTGCCGCAATAACACTCATTCACATTTTATTCCTCCATCAAGAAGGAGCAAACAACCCTTTAGGTATTTCAAGTCAAACCGATAAAATCCCCTTCCATCCTTATTTTACTTTTAAAGACATTGTTGGATTCGTTGTTATACTTTCAATTTTATTACTCATTTCTCTGCTTGACCCCTATTTATTAGGAGACCCAGATAACTTTATTCCTGCCAACCCACTGGTTACTCCTGCTCACATTCAGCCCACCTTATATTTTGTATTTGGAGCATGAGCTGGTATGGTAGGAACTTCATTAAGATTAATTATTCGTGCTGAACTAGGTCAACCAGGAACCTTGATTGGAAACGATCAAATTTATAATGTAGTAGTTACAGCCCACGCCTTTGTAATAATCTTTTTTATAGTTATACCTATTATAATTGGAGGCTTCGGTAATTGACTTGTACCCTTAATGCTAGGGGCCCCTGATATGGCCTTTCCCCGTATGAATAACATAAGATTTTGACTTTTACCCCCATCCTTAACACTCCTTTTAATGAGAGGTATAGTAGAAAGAGGTGTAGGAACAGGATGAACTGTTTACCCCCCATTAGCAGCAGCTATCGCCCACGCAGGAGCCTCGGTTGATATGGGAATTTTTTCTCTTCATCTAGCAGGTGTATCTTCCATTTTAGGTGCCGTTAATTTCATAACAACTGTAATTAATATACGATCATTCGGGATGACTATGGACCAAATACCCCTATTCGTTTGATCTGTCTTTATTACAGCAATTTTACTTCTATTATCACTACCCGTTTTAGCAGGTGCTATTACCATGCTTTTAACAGACCGTAATTTAAATACCTCCTTCTTTGACCCTGCAGGAGGAGGAGATCCAGTATTATACCAACATTTATTT   [1465]
Blaubieri            --------------------GACCTTCTCTTATAACGGCTGCA-TTATATAGACATTTTAATTCAACATCGAGGTCGCAAACTTCTTTTTCGATAAGGACTCTCAAAAAAAA-TTACGCTGTTATCCCTAAAGTAACTTAGTCTTTTAATCTCTAGA--AAGGATCAATTACAGTTAATAAAAATAATACCTATATCGCCCCAATAAAATATGACAATTAAACTAAACCTTTATATAAAGCTTTATAGGGTCTTATCGTCCCCTTGAAGCATTCAAGCCTTTTCACCTTAAAAGTTAACTTCAATTTTTGAGACAGTTTTTCTTT-GTCCGACCATTCATACAAGTTTCCAATTAAAAAACTAATGATTATGCTACCTTTGCACGGTCAAATTACCGCGGCTCTTAAAATCAGTGGGCAGGCCAGACCCT------------------CTTTTCTCCGCCATTCCATATGTCGGAACAGATTTAGTACAATGAATTTGAGGAGGATTCTCAGTAGATAATGCAACCTTAACTCGATTTTTCACTTTCCATTTTGTCCTCCCGTTTATTATTGCAGCAATAACACTAATTCATATTTTATTCCTTCATCAAGAAGGTGCTAATAACCCCTTAGGAATTTCAAGTCAAATTGATAAAGTTCCCTTCCATCCTTATTTTACTTTTAAAGACATTGTAGGATTCGTTGTTATACTTTCAATCCTATTACTTATTTCTCTAATTGACCCTTATTTACTAGGAGACCCAGATAATTTTATCCCTGCTAACCCCCTAGTAGCACCAGCTCACATTCAGCCCACCTTATATTTTGTATTTGGAGCATGAGCTGGAATAGTAGGAACTTCATTAAGATTAATTATTCGTGCTGAACTAGGTCAACCAGGAACATTAATTGGAAATGACCAAATTTATAATGTAGTAGTTACAGCCCATGCTTTTGTTATAATTTTCTTCATAGTAATACCTATTATAATTGGAGGATTTGGTAACTGACTAGTTCCTCTAATATTAGGAGCTCCTGATATAGCATTCCCTCGTATAAACAACATAAGATTTTGACTTTTACCCCCGTCTTTAACACTCCTTTTAATAAGAGGTATAGTCGAAAGAGGGGTAGGGACGGGATGAACAGTCTACCCTCCTTTAGCTGCAGCTATCGCTCATGCAGGAGCCTCAGTAGATATAGGAATTTTTTCTCTACATCTCGCTGGTGTTTCTTCTATTTTAGGTGCTGTAAATTTCATAACAACAGTAATTAATATACGATCCTTTGGTATAACTATAGACCAAATACCTTTATTTGTTTGATCTGTATTTATTACAGCTATTCTTCTCCTTTTATCACTACCTGTTTTAGCAGGTGCTATCACCATGCTTCTTACAGACCGTAACTTAAACACCTCCTTCTTTGACCCTGCAGGAGGGGGTGATCCGGTTCTATACCAACATCTATTC   [1428]
Bvrijen              --------------------GACCTTCTCTTATAACGGCTGCA-TTATATAGACATTTTAATTCAACATCGAGGTCGCAAACTTCTTTTTCGATAAGGACTCTCAAAAAAAAATTACGCTGTTATCCCTAAAGTAACTTAGTCTTCTAATCTCTAGA--AAGGATCAATTACAGTTAATTAAAATAATACCTATATCGCCCCAATAAAATATGACAATTAAACTAAACCTTTATATAAAGCTTTATAGGGTCTTATCGTCCCCTTGAAGCATTCAAGCCTTTTCAC-TTAAAAGTTAACTTCAATTTTTGAGACAGTTTTTCTTT-GTCCGACCATTCATACAAGTTTCCAATTAAAAAACTAATGATTATGCTACCTTTGCACGGTCAAATTACCGCGGCTCTTAAAATCAGTGGGCAGGCCAGACCCT------------------CTTTTCTCCGCCATTCCATATGTCGGAACAGATTTAGTACAATGAATTTGAGGGGGGTTCTCAGTAGATAATGCAACCTTAACTCGATTTTTCACTTTCCACTTTGTCCTCCCATTTATTATTGCAGCAATAACGCTAATTCACATTTTATTCCTTCACCAAGAAGGTGCTAACAATCCCTTAGGAATTTCAAGTCAAATTGATAAAGTTCCCTTCCATCCTTATTTTACTTTTAAAGACATTGTAGGGTTCGTTGTTATACTTTCAATCCTATTACTTATTTCTCTAATTGACCCTTATTTACTAGGGGACCCAGATAATTTTATCCCAGCTAACCCCCTAGTAACACCTGCTCACATTCAGCCCACCCTATATTTTGTATTTGGAGCATGAGCTGGAATAGTAGGAACTTCATTGAGGTTAATTATCCGTGCTGAATTAGGTCAACCAGGAACATTAATTGGTAATGACCAAATTTATAATGTAGTAGTTACAGCCCATGCTTTTGTAATAATTTTCTTTATAGTAATACCTATTATAATTGGAGGATTTGGTAACTGACTAGTACCTCTAATATTAGGAGCTCCTGATATAGCATTCCCCCGTATAAACAACATAAGATTTTGACTTTTACCTCCATCTTTAACACTCCTTTTAATAAGAGGTATAGTTGAAAGAGGAGTAGGGACAGGATGAACAGTTTACCCTCCTTTAGCTGCGGCTATCGCTCACGCGGGGGCCTCAGTAGATATAGGAATTTTTTCTCTACATCTTGCTGGTGTCTCTTCTATTCTAGGTGCTGTAAATTTTATAACAACTGTAATTAATATACGATCCTTTGGTATAACTATAGACCAAATACCTCTATTTGTTTGATCCGTATTCATTACAGCTATCCTCCTCCTCTTATCACTACCCGTTTTGGCAGGCGCTATTACTATACTTCTCACAGACCGTAATTTAAACACCTCCTTCTTTGACCCTGCAGGAGGAGGTGACCCAGTTCTATACCAACATTTATTT   [1428]
Bmicrops             AAAAATTTAAAGGTCGAACAGACCTTCTCTTATAACGGCTGCA-TTATATAGACATTTTAATTCAACATCGAGGTCGTAAACTTCTTTTTCGATATGGACTCTCAAAAGAAA-TTACGCTGTTATCCCTAAAGTAACTTAGTTTTCTAATCTTTAAT--AAGGATCAACTACAGTCAATAAAAATAATACCTATATCGCCCCAATAAAATATAACAATCAAACTAAATCTTTATATAAAGCTTTATAGGGTCTTATCGTCCCCCTGAAACATTTAAGCCTTTTCAC-TTAAAAGTTAACTTCAATTTTTG-GACAGCTCTTCTTT-GTCCGACCATTCATACAAGTTCCCAATTAAAAAACTAATGATTATGCTACCTTTGCACGGTCAAATTACCGCGGCTCTTAAAATCAGTGAGCAGGCCAGACCATTTATAACTCCAAATGGACCTTTTTTCTGCTATCCCCTATGTTGGAGGAGACTTAGTTCAATGAATTTGAGGAGGCTTTTCGGTAGACAATGCAACCTTAACCCGGTTCTTCACCTTCCACTTTGTCCTTCCATTTATTATTGCAGCAATAACACTAATTCATATCTTATTTCTTCACCAAGAAGGTGCGAATAACCCTCTAGGGATTTCGAGTCAAACTGATAAAATTCCTTTCCATCCTTATTTTACTTTTAAAGACATTGTAGGATTTGTTGTTATACTTATGGCTCTACTACTTATTTCTCTGATTGATCCTTATTTACTAGGAGACCCCGACAATTTTATCCCAGCAAATCCTCTAAGAACTCCTACCCATATTCAACCCACACTATATTTTGTATTTGGAGCATGGGCTGGAATAGTAGGAACTTCACTAAGACTAATCATTCGAGCTGAGCTAGGTCAACCAGGAACATTGATTGGAAATGATCAAATTTATAATGTAGTAGTTACAGCTCACGCCTTTGTAATAATTTTCTTTATGGTTATACCAATTATAATTGGAGGATTTGGCAATTGACTAGTACCCTTAATACTAGGAGCTCCTGATATAGCCTTCCCCCGTATAAATAACATAAGATTTTGACTCCTACCGCCTTCCTTAACACTTCTTCTAATAAGAGGTATAGTAGAGAGAGGTGTAGGGACAGGCTGAACAGTTTATCCCCCACTAGCTGCTACTATTGCCCACGCCGGGGCTTCTGTTGACATGGGAATCTTTTCCCTACACTTAGCAGGTGTGTCATCTATTTTAGGGGCTGTGAACTTTATGACGACTGTAATTAACATACGATCTTTCGGTATAACTATAGATCAAATACCTTTATTTGTTTGATCTGTTTTCATTACAGCCATTCTGCTTCTATTATCACTTCCTGTACTAGCAGGTGCTATTACTATGCTACTTACAGATCGTAATCTGAATACATCTTTCTTTGACCCAGCAGGGGGTGGAGATCCAGTACTTTATCAACATCTATTT   [1464]
Cafricanu            AAAAATTCAAAGGTCGAACAGACCCTCTTATATATTGACTGCT-CCATATAGACATTTTAATTCAACATCGAGGTCGCAAACTTTTTTTTCGATATGAACTCTTAAAAAAAA-TTACGCTGTTATCCCTAAAGTAACTTAATCTTCTAATCTTTAAATAAAGGATCTATTATAGTTAATATAATTTATATTTATATCGCCCCAATAAAATATAACAATCAACATAAATTTTTATATAAAGCTTTATAGGGTCTTATCGTCCCCCTGAATTATTTAAGCCTTTTCAC-TTAAAAGTTAAATTCAAATTTTAAGACAGTTATTCCTTTGTCAGACCTTTCATACAAGCTCCCAATTAAAGAACTAATGATTATGCTACCTTTGCACGGTCAGAATACCGCGGCCCTTTAAATCAGTGGGCAGGCCAGACCATTTATATCTTCAAATGGACTTATTTTCAGCCATCCCATATATCGGCACAGATTTAGTACAATGAATTTGAGGGGGATTTTCGGTAGATAATGCTACTCTAACTCGATTTTTTACTTTACATTTTCTTCTCCCATTTATCGTAGCCGCTTCATCATTAGTACATATTTTATTTCTACACCAATCAGGTGCTAATAATCCTCTTGGCATCTCAAGCCAAATTGATAAAGTACCTTTCCACCCTTACTTTACTTTTAAAGACATTGTAGGATTTATTGTTATATTATCAACTTTAGTATTCCTTTCCCTAATTAATCCATATTTGTTAGGTGATCCAGACAATTTTATTCCCGCCAACCCTCTAGTTACCCCACCTCATATTCAGCCCACATTATATTTTATTTTTGGGGCTTGAGCCGGAATAGTAGGAACATCACTAAGACTGATCATCCGAGCCGAATTAGGTCAGCCTGGGACCCTCATTGGTAATGATCAAATTTATAATGTTGTTGTAACAGCTCATGCTTTTGTAATAATCTTTTTTATAGTTATACCTATTATAATTGGTGGATTTGGCAACTGACTTGTCCCATTAATGTTAGGTGCCCCTGATATAGCTTTTCCACGCATAAACAATATAAGATTTTGATTACTACCCCCTTCCCTGTCCCTTCTATTAATAAGAGGATTAGTTGAAAGAGGAGTAGGAACTGGGTGAACAGTTTATCCCCCTCTTGCCAGAGCTATCGCCCATGCTGGTGCCTCTGTAGACATAGGAATTTTTTCTCTTCACTTAGCAGGTGTCTCCTCTATTTTAGGTGCTGTAAATTTTATAACAACAGTTATTAACATACGATCTTTCAGTATATCTATAGACCAAATACCTTTATTTGTTTGAGCCGTATTTATTACAGCTATTTTACTCTTATTATCTTTACCTGTTCTTGCTGGAGCCATTACCATACTTCTTACAGACCGTAATCTAAATACCTCATTTTTTGATCCAGCCGGAGGAGGTGACCCTGTTCTTTACCAACACCTATTC   [1468]
P_gigas              AAAAATTTAAAGGTCGAACAGACCTTCTTTTATAACGGCTACA-CTATAAAGATATTTTAATTCAACATCGAGGTCGCAAACTTTTTTTTCGATATGAACTCTCAAAAAAAA-TAACGCTGTTATCCCTAAAGTAACTTAATCTTA-AATCTTTAAA--AAGGATCATTTGCAGTTAATATAAATTATACCTATGTCGCCCCAACACAATATAATGATTAAATTAAATTTTTATATAAAGCTTTATAGGGTCTTATCGTCCCCTTGAAAAATTTAAGCCTTTTCAC-TTAAAAGTTAATTTCTATCTTTAAGACAGCTTTTCTTTTGTCCGACCATTCATACAAGTTCCTAATTAAGAAACTAATGATTATGCTACCTTTGCACGGTCAAAATACCGCGGCTCTTAAAGTCAGTGAGCAGGCCAGACTATTTATACCTCCAAATAGACCTCTTCTCAGCTATTCCATATATTGGTACAGATTTAGTGCAATGAATTTGAGGAGGGTTCTCAGTAGACAATGCAACATTAACACGATTTTTTACTTTTCACTTTGTTCTCCCATTTATTGTAGCCGCGGCTACAATAGTCCATATTCTATTTTTACATCAGTCAGGGGCTAATAACCCCTTAGGTATCTCAAGTCAAGTAGATAAAGTACCCTTCCACCCATATTTTACATTTAAAGATATTGTAGGGTTTATCGTAATATTGTCAAGATTACTTTTTCTGTCACTTCTTTATCCATATCTTCTAGGAGACCCTGATAATTTTATCCCTGCAAATCCTTTAGTCACCCCTGCCCATATTCAACCAACATTATATTTTATTTTTGGAGCATGAGCTGGGATAGTAGGCACATCCTTAAGATTAATTATCCGAGCCGAACTAGGTCAACCAGGAACTCTTATTGGTAATGATCAAATCTATAATGTAGTAGTTACAGCTCACGCTTTTGTAATAATTTTTTTTATGGTCATACCTATTATAATTGGAGGATTCGGTAATTGATTAGTACCATTGATATTAGGTGCCCCTGATATAGCTTTTCCTCGTATAAACAATATAAGATTTTGACTCCTTCCACCTTCACTAACTCTTTTACTTATAAGTGGGATAGTAGAAAGGGGTGTTGGAACAGGTTGAACTGTCTACCCTCCTTTAGCCGCGGCTATTGCCCACGCAGGAGCTTCTGTTGACATGGGTATTTTTTCTCTACATCTAGCAGGTGTTTCTTCTATTCTAGGTGCCGTAAATTTTATAACAACAGTAATTAATATACGTTCATTTGGTATATCTATAGACCAAATACCCTTATTTGTTTGAGCAGTATTTATTACAGCTATCCTCCTTCTTTTATCCCTACCTGTTCTAGCAGGTGCTATTACAATACTTTTAACAGATCGTAATTTAAATACCTCTTTTTTTGACCCTGCTGGTGGAGGGGACCCAGTCCTTTACCAACATTTATTT   [1465]
C_sapidus            AAAAAATTAAAGGTCGAACAGACCTTCTTTCCTAGCTGCTGCA-CTAGGTAGACATTTTAATTCAACATCGAGGTCGCAAACTTTTCCTTTGATAAGAACTCTCAGGATAAA-TTACGCTGTTATCCCTAAAGTAACTTGGTCTTT-AATCTCTTTG--AGG-ATCAATTGCAGTTATTTAAAATTATACTTCGGTTGCCCCAACCAAATAAATTCTCTTATCATCATTATTATATAAAGCTTTATAGGGTCTTATCGTCCCTATGGATAATCTAAGCCTTTTCAC-TTAGAAGTTAAATTCAA-TTTCAAGACAGATTTTTCTTTGTCCAACCATTCATACAAGTTCCCAATTAAGAAACTAATGATTATGCTACCTTTGCACGGTCAAGATACCGCGGCTATTTAAGTCAGTGAGCAGGCTAGACTATAAACAATTTCTAATAGACTTATTTTCCGCTATTCCTTACATCGGTGGTGATCTAGTCCAATGAATTTGAGGAGGATTTTCTGTAGACAATGCTACACTAACTCGATTTTTTACTTTTCACTTTGTTCTCCCTTTTATTATTGCTGCTATAACTATTATCCATATCTTCTTTCTACATCAATCTGGAGCTAATAACCCTCTAGGAGTTTCAAGACAATTAGATAAAGTTCCTTTCCACCCTTATTTTACATTTAAAGATATTGTAGGATTTATTGTAATATTCACTTTATTATTAATTTTATCTCTACTAAACCCTTATCTATTAGGAGATCCTGATAATTTTATTAGAGCTAATCCCTTAGTCACTCCTGCTCATATTCAACCCACATTATATTTCATTTTTGGAGCATGATCTGGGATAGTAGGTACATCACTTAGTTTAATCATTCGAGCTGAACTAGGACAACCTGGAACCCTTATTGGAAACGACCAAATTTATAACGTTGTAGTCACAGCTCACGCCTTTGTTATAATTTTCTTCATGGTTATACCTATTATAATTGGAGGATTTGGTAATTGACTAGTTCCCCTTATACTAGGAGCTCCTGATATAGCCTTCCCACGAATAAATAACATAAGATTCTGACTCCTACCTCCATCACTAACTCTATTACTAATAAGAGGTATGGTCGAAAGTGGAGTTGGTACAGGATGAACTGTTTACCCTCCCCTTGCTGCTGCTATTGCTCACGCAGGGGCCTCAGTTGATCTTGGTATTTTCTCTCTCCACTTAGCTGGTGTATCATCAATTCTAGGGGCTGTTAACTTTATAACTACCGTTATTAATATACGTTCATTTGGTATAAGAATAGACCAAATACCTTTATTCGTTTGATCTGTATTTATTACCGCTATTCTTCTACTTCTTTCTCTACCTGTATTAGCAGGTGCTATTACTATACTTCTCACTGATCGAAACTTAAATACCTCATTCTTCGACCCAGCTGGAGGAGGCGACCCTGTTCTCTACCAGCATCTATTC   [1463]
P_trituberculatus    AAAAAATTAAAGGTCGAACAGACCTTCTTATATAGCTGCTGCA-CTATAAAGACATTTTAATTCAACATCGAGGTCGCAAACTTATTCTTTGATAAGGACTCTCAGAATAAA-TTACGCTGTTATCCCTAAAGTAACTTGATCTTTTAATCCCTTTC--AGGGATCAACTGCAGTTATTAATAATTATACTTTTGTTGCCCCAACCCAATAAATTTTCAAAAGATTATCATTATATAAAGCTTTATAGGGTCTTATCGTCCCTCTAAAATATCTAAGCCTTTTCAC-TTAGAAGTTAAATTCAA-TTTTAAGACAGCTTTTTCTTTGTCCAACCATTCATACAAGTTTTCAATTAAAAAACTAATGATTATGCTACCTTTGCACGGTCAAGATACCGCGGCTATTTAAATCAGTGAGCAGGCTAGACTATAAATACCCTCTAATAGACCTTTTTTCAGCTATTCCTTATATTGGTACAGACTTAGTTCAGTGAATTTGAGGTGGATTTTCAGTTGATAATGCTACATTAACACGCTTTTTTACTTTCCACTTTGTACTTCCATTTATTATTGCCGCAATAACTATTATTCATATTTTCTTTTTACATCAATCTGGAGCTAATAATCCTTTAGGTGTATCAAGGCAAATGGATAAAGTTCCATTCCATCCATACTTTACATTCAAAGATATTGTAGGATTTATTGTTATATTTACACTACTTTTAATTCTTTCTCTTTTAAATCCTTATCTTTTAGGAGATCCAGATAATTTTATTAGAGCTAATCCTTTGGTTACTCCCGCTCATATTCAGCCAACATTATATTTTATTTTTGGAGCATGATCAGGAATAGTAGGAACTTCACTTAGTCTAATTATTCGTGCTGAATTAGGACAACCCGGTACTCTTATTGGCAACGACCAAATTTACAATGTTGTAGTCACAGCTCATGCTTTCGTCATGATTTTCTTTATAGTTATACCAATCATAATTGGAGGATTCGGTAATTGATTAGTACCCCTAATATTAGGAGCTCCTGATATAGCCTTCCCCCGTATAAATAACATAAGATTCTGACTTCTTCCTCCTTCATTAACTCTTCTTCTTATAAGAGGTATAGTAGAAAGAGGTGTAGGTACTGGATGAACTGTATATCCTCCTCTTTCTGCCGCAATTGCCCATGCCGGTGCATCAGTAGACTTAGGAATTTTTTCTCTTCATTTAGCAGGAGTTTCATCTATTTTAGGTGCAGTAAATTTTATAACCACTGTTATTAATATACGATCTTTTGGTATAAGAATAGACCAAATACCACTATTTGTATGATCCGTATTTATTACTGCAATTCTTCTTCTTTTATCTCTCCCTGTTCTGGCAGGAGCTATTACTATGCTTCTCACAGATCGTAATTTAAATACTTCATTCTTCGACCCTGCCGGGGGTGGAGACCCCGTTCTTTACCAACATCTCTTC   [1465]
Ctanneri             AAAAATTTAAAGGTCGAACAGACCTTCTTAAATAACTGCTGCA-TTATTTAGATATTTTAATTCAACATCGAGGTCGCAAACTTCTTTTTCGATAGGAGCTCTCAAAAGAAA-TAACGCTGTTATCCCTAAAGTAACTTAGTCTTTTAATCTTTAAT--AAGGATCAATTACAGTTAATATAAATTATATTTATGTCGCCCCAACAAAACACATTAATTAGATTAAACTTTTATGTAAAGCTTTATAGGGTCTTATCGTCCCCCTAAAAAATCTAAGCCTTTTCAC-TTAGAGGTTAATTTCCAATTTTAAGACAGCTTTTCCTTTGTCCGACCATTCATACAAGCTTTCAATCAAAAAGCTAATGATTATGCTACCTTTGCACGGTCAAAATACCGCGGCTCTTAAAGTCAGTGAGCAGGCCAGACTATTT----------------TTATTTTCAGCTATTCCATATATTGGAACAGACCTTGTACAATGAATTTGAGGTGGGTTTTCAGTGGATAACGCAACGTTAACTCGTTTTTTTACATTCCATTTTGTCTTACCTTTTCTTATTGCTGCTGCATCTATAATTCATATTTTATTTCTCCACCAAGCAGGAGCTAATAACCCCCTAGGGATTTCAAGTCAATTAGATAAAGTTCCATTTCATCCTTACTTCACTTTTAAAGATATTGTAGGATTTATTGTTATAATCTCTTTTCTACTTTTATTATCACTAATAAACCCATATATATTAGGAGATCCAGATAATTTTATTCCCGCAAACCCTTTAGTAACCCCAGCTCATATTCAACCT----TATATTTTATATTTGGAGCTTGAGCTGGCATAGTTGGTACATCATTAAGATTAATTATTCGAGCTGAACTTGGGCAACCCGGAACTNTTATCGGAAACGACCAAATTTATAATGTAGTTGTTACAGCCCACGCTTTTGTTATAATCTTCTTCATAGTTATACCTATTATAATTGGAGGGTTTGGAAATTGACTAGTCCCTTTAATATTAGGAGCCCCTGATATAGCTTTTCCTCGAATAAATAACATAAGATTTTGATTACTACCTCCTTCTTTAACATTACTATTAATAAGAGGTATAGTAGAAAGAGGAGTAGGAACTGGGTGGACTGTTTACCCTCCTTTAGCAGCTGCGATCGCTCACGCTGGAGCCTCCGTTGACATAGGGATTTTTTCTTTACATTTAGCTGGGGTTTCTTCTATTTTAGGAGCCGTAAATTTTATAACTACCGTAATTAATATACGGTCCTTCGGTATAAGCCTAGATCAAATACCACTTTTTGTTTGATCTGTATTTATTACAGCTATTTTACTTCTACTATCTCTGCCTGTTTTAGCCGGAGCAATCCCCATGCTTTTAACTGATCGAAACTTAAATACATCTTTTTTTGACCCTGCAGGAGGAGGAGACCCTGTTTTATACCAACACCTTTTT   [1446]
E_sinensis           AAAATTTTAAAGGTCGAACAGACCTACTTATATAACTGCTACAATTATAAAGATATTTTAATTCAACATCGAGGTCGCAAACTTTTCTTTCGATAAGTACTCTTAAGAAAAA-TAACGCTGTTATCCCTAAAGTAACTTAAACTTTTAATCTTTAAT--TAGGATCATTTGCAGTTAATAATCATTTTACTCTTATCGCCCCAATAAAATAAATTCAATTTACAAAATCTTTATATTAAGCTTTATAGGGTCTTATCGTCCCTTTAATACATTTAAGCCTTTTCAC-TTAAAAGTAAAATTCAATAAGCAAGACAGATCTTCTTTTGTCCAACCATTCATACAAGATTCCAATTAAAAAACTAACGATTATGCTACCTTTGCACGGTCAAAATACCGCGGCCATTTAAATCAGTGGGCAGGTTAAACTTTTTATAACTTCAAACAGACTTATTTTCCGCTATCCCATTTATCGGTACCGACCTAGTACAATGAATCTGAGGAGGGTTTTCTGTTGATAATGCCACTTTAACTCGATTTTTTTCATTCCATTTTATTTTACCTTTAGTAGACTCAGCATTTTCTATAATTCACATTCTATTTTTACACCAAACAGGAGCTAATAACCCCTTAGGTATTTCAAGACAAACTGATAAAGTACCATTTCATCCTTACTTTACATTTAAAGATATTGTTGGATTTGTAGTTATATTAACAGCCCTAATTTTATTAACTCTTCTAGCCCCATATTTTCTAGGAGATCCAGATAATTTTATTCCTGCAAACCCTTTAGTAACCCCTCCTCATATCCAACCAACATTATATTTTATTTTCGGTGCTTGGGCCGGAATAGTAGGAACATCATTAAGATTAATTATTCGAGCTGAATTAAGACAACCAGGCAGACTAATTGGTAACGATCAAATTTATAATGTAGTTGTAACAGCTCACGCTTTTGTAATAATTTTTTTTATAGTAATGCCCATTATAATTGGTGGATTTGGCAACTGACTTGTCCCTCTTATACTAGGGGCCCCAGATATAGCTTTCCCACGAATAAACAATATAAGATTCTGACTTTTACCCCCTTCTCTCTCTCTTTTACTTACAAGAAGAATAGTAGAAAGAGGAGTTGGTACTGGATGGACTGTCTACCCACCTTTAGCAGCAGCCATCGCTCATGCTGGAGCATCAGTTGATCTTGGTATCTTCTCTCTACATCTTGCCGGAGTTTCCTCAATTTTAGGAGCTGTTAATTTCATAACAACAGTTATTAACATACGATCATATGGAATAACAATGGATCAAATACCTCTTTTTGTTTGAGCTGTATTTATTACTGCTATTTTACTTCTCTTATCCCTTCCAGTTTTAGCTGGAGCTATTACCATACTGCTTACAGATCGTAACCTAAATACGTCATTTTTCGACCCAGCAGGGGGAGGTGACCCAGTTCTATACCAGCACTTATTC   [1467]
;
END;


begin paup;
outgroup E_sinensis C_sapidus P_trituberculatus;
end;
