# Supplementary material for: Molecular Systematics of the Deep-Sea Hydrothermal Vent Endemic Brachyuran Family Bythograeidae: A Comparison of Three Bayesian Species Tree Methods
Source: PLoS One. 2012 Mar 5;7(3):e32066. doi: 10.1371/journal.pone.0032066 (PMC3293879; doi:10.1371/journal.pone.0032066)
Supplement: Dataset S2 — Sequence alignment of 16S rDNA and H3A genes used in the Outgroup Identification analyses. (28 taxa; Nexus format). (NEX) [file pone.0032066.s008.nex]

#NEXUS 

BEGIN DATA;
	DIMENSIONS  NTAX=28 NCHAR=644;
	FORMAT DATATYPE=DNA  MISSING=? GAP=- ;
MATRIX
[                                10        20        30        40        50        60        70        80        90        100       110       120       130       140       150       160       170       180       190       200       210       220       230       240       250       260       270       280       290       300       310       320       330       340       350       360       370       380       390       400       410       420       430       440       450       460       470       480       490       500       510       520       530       540       550       560       570       580       590       600       610       620       630       640  ]
[                                .         .         .         .         .         .         .         .         .         .         .         .         .         .         .         .         .         .         .         .         .         .         .         .         .         .         .         .         .         .         .         .         .         .         .         .         .         .         .         .         .         .         .         .         .         .         .         .         .         .         .         .         .         .         .         .         .         .         .         .         .         .         .         .    ]

Bvrijen_16s             AGGGTCTGGCCTGCCCACTGATTTTAAGAGCCGCGGTAATTTGACCGTGCAAAGGTAGCATAATCATTAGTTTTTTAATTGGAAACTTGTATGAATGGTCGGACAACTGTCTCAAAAATTGAAGTTAACTTTTAAGTGAAAAGGCTTGAATGCTTCAAGGGGACGATAAGACCCTATAAAGCTTTATATGATTTTATTGGGGCGATATAGGTATTATAACTGTTAGACTAAGTTACTTTAGGGATAACAGCGTAATTTTTTTTGAGAGTCCTTATCGAAAAAGAAGTTTGCGACCTCGATGTTGAATTAAAATGTCTATATAATGCAGCCGTTATAAGAGAAGGTCTCGCAAATCCACCGGTGGCAAGGCGCCCCGCAAGCAGCTGGCCACGAAGGCGGCTCGCAAGTCCGCCCCCGCCACTGGGGGTGTCAAGAAGCCCCACCGTTACAGGCCGGGAACTGTGGCTCTCCGTGAGATYCGCCGTTACCAGAAGAGCACAGAGTTGCTCATCAGGAAGCTGCCCTTCCAGCGTCTGGTGCGTGAGATTGCTCAGGATTTCAAGACCGACCTCCGCTTCCAGTCTTCTGCCGTCATGGCTTTGCAGGAGGCCTCCGAGGCTTATCTCGTGGGTCTCTTTGAGGAC   [644]
Bmicrops_16s            ATGGTCTGGCCTGCTCACTGATTTTAAGAGCCGCGGTAATTTGACCGTGCAAAGGTAGCATAATCATTAGTTTTTTAATTGGGAACTTGTATGAATGGTCGGACAACTGTCTCAAAAATTGAAGTTAACTTTTAAGTGAAAAGGCTTAAATGTTTCAGGGGGACGATAAGACCCTATAAAGCTTTATATGATTTTATTGGGGCGATATAGGTATTATGACTGTTAAACTAAGTTACTTTAGGGATAACAGCGTAATTTCTTTTGAGAGTCCATATCGAAAAAGAAGTTTACGACCTCGATGTTGAATTAAAATGTCTATATAATGCAGCCGTTATAAGAGAAGGTCTCGCAAATCCACCGGTGGCAAGGCGCCCCGCAAGCAGCTGGCCACGAAGGCGGCTCGCAAGTCCGCCCCCGCCACTGGGGGTGTCAAGAAGCCCCACCGTTACAGGCCGGGAACTGTGGCTCTCCGTGAGATCCGCCGTTACCAGAAGAGCACAGAGTTGCTCATCAGGAAGCTGCCCTTCCAGCGCCTGGTGCGTGAGATTGCTCAGGATTTCAAGACCGACCTCCGCTTCCAGTCTTCTGCCGTCATGGCTTTGCAGGAGGCCTCCGAGGCTTACCTCGTGGGTCTCTTTGAGGAC   [644]
Bgalapage_16s           AAGGTCTGGCCTGCTCACTGATTTTAAGAGCCGCGGTAATTTGACCGTGCAAAGGTAGCATAATCATTAGTTTTTTAATTGGAAGCTTGTATGAATGGTCGGACAACTGTCTTAAAGATTGAAGTTAACTTTTAAGTGAAAAGGCTTAAATGTTTCAGGGGGACGATAAGACCCTATAAAGCTTTATATGATTTTATTGGGGCGATATAGGTATTATAACTGTTAGACTAAGTTACTTTAGGGATAACAGCGTAATTTCTTTTGAGAGTCCTTATCGAAAAAGAAGTTTGCGACCTCGATGTTGAATTAAAATGTCTATATAATGCAGCCGTTATAAGAGAAGGTCTCGGAAATCCACCGGTGGCAAGGCGCCCCGCAAGCAGCTGGCCACGAAGGCGGCTCGCAAGTCCGCCCCCGCCACTGGGGGTGTCAAGAAGCCCCACCGTTACAGGCCGGGAACTGTGGCTCTCCGTGAGATCCGCCGTTACCAGAAGAGYACAGAGTTGCTCATCAGGAAGCTGCCCTTCCAGCGTCTGGTGCGTGAGATTGCTCAGGATTTCAAGACCGACCTCCGCTTCCAGTCTTCTGCCGTCATGGCTTTGCAGGAGGCCTCCGAGGCTTACCTCGTGGGTCTCTTTGAGGAC   [644]
H_armata_16s            ATAGTCTGGCCTGCTCACTGACTTAAAGAGCCGCGGTATATTGACCGTGCAAAGGTAGCATAATCATTAGTTTCTTAATTGGAAGCTTGTATGAATGGTCGGACAACTGTCTTATAGGTTGAAATTAACTTTTAAGTGAAAAGGCTTAAATGTTTCAAGGGGACGATAAGACCCTATAAAGCTTAATATAATTTTATTGGGGCGATATAGGTATAATAACTGTTAGACTAAGTTACTTTAGGGATAACAGCGTTATTTCTTTTGAGAGTTCATATCGAAAAAGGAGTTTGCGACCTCGATGTTGAATTAAAATATCTATATGGTGTAGCCGTTATATAAGAAGGTCTCGCAAATCCACCGGTGGCAAGGCGCCCCGCAAGCAGCTGGCCACGAAGGCGGCTCGCAAGTCCGCCCCCGCCACCGGGGGTGTCAAGAAGCCCCACCGTTACAGGCCGGGAACCGTGGCTCTCCGTGAGATCCGCCGTTACCAGAAGAGCACCGAATTGCTCATCAGGAAGCTGCCCTTCCAGCGTCTGGTGCGTGAGATTGCTCAGGATTTCAAGACCGACCTCCGCTTCCAGTCCTCTGCCGTCATGGCTTTGCAGGAGGCCTCCGAGGCTTACCTCGTGGGTCTCTTTGAGGAC   [644]
Gandalfus_16s           ATGGTCTGACCTGCTCACTGATTTTAAGAGCCGCGGTATATTGACCGTGCAAAGGTAGCATAATAATTAGTTTTTTAATTGGAAACTTGTATGAATGGTTGGACAACTGTCTTATAAATTGAAATTAACTTTTAAGTGAAAAGGCTTAAATATACCAAGGGGACGATAAGACCCTATAAAGCTTTATATGATTTTATTGGGGCGATATAGGTATAATAACTGCTAGACTAAGTTACTTTAGGGATAACAGCGTTATTTTTTTTGAGAGTTCATATCGAAAAAAAAGTTTGCGACCTCGATGTTGAATTAAAATGTCTATATAATGCAGCTGTTATATAAGAAGGTCTCGCAAATCCACCGGTGGCAAGGCGCCCCGCAAACAGCTGGCCACCAAGGCGGCTCGCAAGTCAGCCCCCGCCACCGGTGGTGTTAAGAAGCCCCACCGTTACAGGCCGGGAACGGTGGCTCTCCGTGAGATCCGGCGTTACCAGAAGAGCACCGAATTGCTCATCAGGAAACTGCCCTTCCAGCGTCTGGTGCGTGAGATTGCTCAGGATTTCAAGACTGACCTCCGCTTCCAGTCCTCTGCCGTCATGGCTCTGCAGGAGGCCTCCGAGGCTTACCTTGTGGGTCTCTTTGAGGAC   [644]
Arodrigue_16s           ATGGTCTGACCTGCTCCCTGATTTTAAGAGCCGCGGTATATTGACCGTGCAAAGGTAGCATAATAATTAGTTTTTTAATTGGAAACTTGTATGAATGGTTGGACAACTGTCTCAAAAATAGAAATTAACTTTTAAGTGAAAAGGCTTAAATGAGCCAGGGGGACGATAAGACCCTATAAAGCTTTATATGATTTTATTGGGGCGATATAGGTATAATAACTGCTAGACTAAGTTACTTTAGGGATAACAGCGTTATTTTTTTTGAGAGTTCATATCGAAAAAAAAGTTTGCGACCTCGATGTTGAATTAAAATGTCTATATAATGCAGCCGTTATATAAGAAGGTCTCGCAAATCCACCGGTGGCAAGGCGCCCCGCAAACAGCTGGCCACCAAGGCGGCTCGCAAATCCGCCCCCGCCACCGGTGGTGTTAAGAAACCCCACCGTTACAGGCCGGGAACGGTGGCTCTCCGTGAGATCCGCCGTTACCAGAAGAGCACAGAATTGCTCATCAGGAAACTCCCCTTCCAACGTCTGGTGCGTGAGATTGCTCAGGATTTCAAGACTGACCTCCGCTTCCAGTCCTCTGCCGTCATGGCTCTGCAGGAGGCCTCCGAGGCTTACCTCGTGGGTCTCTTTGAGGAC   [644]
Cyanagrae_16s           ATAGTCTAGCCTGCTCACTGACTTTAAGAGCCGCGGTATATTGACCGTGCAAAGGTAGCATAATAATTAGTTTTTTAATTGGAAACTTGTATGAATGGTTGGACAACTGTCTTAAAAATTGAAGTTAACTTTTAAGTGAAAAGGCTTAAATAATCCAGGGGGACGATAAGACCCTATAAAGCTTTATATGATTTTATTGGGGCGATATAAGTATAATAACTACTAGACTAAGTTACTTTAGGGATAACAGCGTTATTTTTTTTAAGAGTCCATATCGAAAAAAAAGTTTGCGACCTCGATGTTGAATTAAAATGTCTATATAATGCAGCTGTTATATAAGAAGGTCTCGCAAATCCACCGGTGGCAAGGCGCCCCGCAAACAGCTGGCCACCAAGGCGGCTCGCAAGTCCGCACCCGCCACCGGTGGTGTCAAGAAGCCCCACCGTTACAGGCCGGGAACCGTGGCTCTCCGTGAGATCCGCCGTTACCAGAAGAGCACCGAATTGCTCATCAGGAAACTGCCCTTCCAGCGTCTGGTGCGTGAGATTGCTCAGGATTTCAAGACCGACCTCCGCTTCCAGTCCTCTGCCGTCATGGCTCTGCAGGAAGCCTCCGAGGCTTACCTCGTGGGTCTCTTTGAGGAC   [644]
Atomentos_16s           ATAGTCTGACCTGCTCACTGACTTTAAGAGCCGCGGTATATTGACCGTGCAAAGGTAGCATAATAATTAGTTTTTTAATTGGGAACTTGTATGAATGGTTGGACAACTGTCTTAAATATTGAAATTAACTTTTAAGTGAAAAGGCTTAAATATCCCAGGGGGACGAGAAGACCCTATAAAGTTTTATATGATTTTATTGGGGCGATATAAGTATAATAACTGCTAGACTAAATTACTTTAGGGATAACAGCGTTATTTTTTTTAAGAGTCCATATCGAAAAAAAAGTTTGCGACCTCGATGTTGAATTAAAATATCTGTATAATGCAGCCGTTATATAAGAAGGTCTCGCAAATCCACCGGTGGCAAGGCGCCCCGCAAACAGCTGGCCACCAAAGCGGCTCGCAAGTCCGCCCCCGCCACCGGTGGTGTCAAGAAGCCCCACCGTTACAGGCCGGGAACCGTGGCTCTCCGTGAGATCCGCCGTTACCAGAAGAGCACCGAATTGCTCATCAGGAAACTGCCCTTCCAGCGTCTGGTGCGTGAGATTGCTCAGGATTTCAAGACCGACCTCCGCTTCCAGTCCTCTGCCGTCATGGCTCTGCAGGAGGCCTCCGAGGCCTACCTCGTGGGTCTCTTTGAGGAC   [644]
Segonzaci_16s           ATAGTCTAACCTGCTCACTGACTTAAAGAGCCGCGGTATCCTGACCGTGCAAAGGTAGCATAATAATTAGTTTTTTAATTGGAAACTTGTATGAAGGGTTGGACAACTGTCTTATAAATTGAAGTTAACCTTTAAGTGAAAAGGCTTAAATATTCCAAGGGGACGATAAGACCCTATAAAACTTTATATAATTTTGTTGGGGCGATATAGGTATAATAACTGCTAGACTAAGTTACTTTAGGGATAACAGCGTAATTTTTTTTGAGAGTTCATATCGAAAAAAAAGTTTGCGACCTCGATGTTGAATTAAAATATCTATATAATGCAGCAGTTATATAAGAAGGTCTCGCAAATCCACCGGTGGCAAGGCGCCCCGCAAACAGCTGGCCACCAAGGCGGCTCGCAAGTCCGCCCCCGCCACCGGTGGTGTCAAGAAGCCCCACCGCTACAGGCCGGGAACCGTGGCTCTCCGTGAGATCCGCCGTTACCAGAAGAGCACCGAATTGCTCATCAGGAAACTGCCCTTCCAGCGTCTGGTGCGCGAGATTGCGCAGGATTTCAAGACCGACCTCCGCTTCCAGTCTTCTGCCGTCATGGCTCTGCAGGAGGCATCTGAGGCTTACCTCGTGGGTCTCTTTGAAGAC   [644]
Cafricanu_16s           ATGGTCTGGCCTGCCCACTGATTTAAAGGGCCGCGGTATTCTGACCGTGCAAAGGTAGCATAATCATTAGTTCTTTAATTGGGAGCTTGTATGAAAGGTCTGACAACTGTCTTAAAATTTGAATTTAACTTTTAAGTGAAAAGGCTTAAATAATTCAGGGGGACGATAAGACCCTATAAAGCTTTATATAATTTTATTGGGGCGATATAAATATAATAACTATTAGATTAAGTTACTTTAGGGATAACAGCGTAATTTTTTTTAAGAGTTCATATCGAAAAAAAAGTTTGCGACCTCGATGTTGAATTAAAATGTCTATATGGAGCAGTCAATATATAAGAGGGTCTCGCAAATCCACCGGTGGCAAGGCGCCCCGCAAGCAGCTGGCCACGAAGGCGGCTCGCAAGTCCGCCCCCGCCACTGGGGGTGTCAAGAAGCCCCACCGTTACAGGCCGGGAACCGTGGCTCTCCGTGAGATCCGCCGTTACCAGAAGAGCACCGAGTTGCTCATCAGGAAGCTGCCCTTCCAGCGTCTGGTGCGTGAAATTGCTCAGGATTTCAAGACCGACCTCCGCTTCCAGTCCTCCGCCGTCATGGCTCTGCAGGAGGCCTCCGAGGCTTACCTCGTGGGTCTCTTCGAGGAC   [644]
P_oviformis_16s         ATGGTCTGGCCTGCCCACTGATTTAAAGGGCCGCGGTATTTTGACCGTGCAAAGGTAGCATAATCATTAGTTCTTTAATTAGGAGCTTGTATGAAAGGTCTGACAACTGTCTTAGAATTTGAATTTAACTTTTAAGTGAAAAGGCTTAAATAATTCAGGGGGACGATAAGACCCTATAAAGCTTTATACAATTTTATTGGGGTGATATAAATATAATAACTGTTAGATTAAGTTACTTTAGGGATAACAGCGTAATTTTTTTCAAGAGTTCATATCGAAAAAAAAGTTTGCGACCTCGATGTTGAATTAAAATGTCTATATGGAGCAGTCAATATATAAGAGGGTCTCGCAAATCCACCGGTGGCAAGGCGCCCCGCAAGCAGCTGGCCACGAAGGCGGCTCGCAAGTCCGCCCCCGCCACCGGGGGTGTCAAGAAGCCCCACCGTTACAGGCCGGGAACCGTGGCTCTCCGTGAGATCCGCCGTTACCAGAAGAGCACCGAGTTGCTCATCAGGAAGCTGCCCTTCCAGCGTCTGGTGCGTGAAATTGCTCAGGATTTCAAGACCGACCTCCGCTTCCAGTCCTCCGCCGTCATGGCTCTGCAGGAGGCCTCCGAGGCTTACCTCGTGGGTCTCTTCGAGGAC   [644]
Calocarcinus_sp_16s     ATGGTCTGGCCTGCCCACTGATTTAAAGGGCCGCGGTATCCTGACCGTGCAAAGGTAGCATAATCATTAGTTCTTTAATTGGGAGCTTGTATGAAGGGTCTGACAACTGTCTTATGGTTTGAATTTAACTTTTAAGTGAAAAGGCTTAAATAATTCAGGAGGACGATAAGACCCTATAAAGCTTTATATAATTTTATTGGGGTGATATAAATATAATAACTGTTAGATTAAGTTACTTTAGGGATAACAGCGTAATTTTTTTTAAGAGTTCATATCGAAAAAAGAGTTTGCGACCTCGATGTTGAATTAAAATGTCTATATGGAGCAGCTGATATATAAGAAGGTCTCGCAAATCCACCGGTGGCAAGGCGCCCCGCAAGCAGCTGGCCACGAAGGCGGCTCGCAAGTCCGCCCCCGCCACCGGGGGTGTCAAGAAGCCCCACCGTTACAGGCCGGGAACCGTGGCTCTCCGTGAGATCCGCCGTTACCAGAAGAGCACCGAGCTGCTCATCAGGAAGCTGCCCTTCCAGCGTCTGGTGCGCGAAATCGCTCAGGATTTCAAGACCGACCTGCGCTTCCAGTCCTCCGCCGTCATGGCTCTGCAGGAGGCCTCCGAGGCTTACCTCGTGGGTCTCTTCGAGGAC   [644]
P_vespertilio_16s       ATAGTCTAGCCTGCTCACTGATTTAAAGAGCCGCGGTATATTGACCGTGCAAAGGTAGCATAATCATTAGTTTTTTAATTGAGAACTTGTATGAATGGTTGGACAACTGTCTTAAATATTGAATTTAACTTTTAAGTGAAAAGGCTTAAATAATTTAAAAAGACGATAAGACCCTATAAAACTTTATATAATTTTATTGGGGCGATAAAGGTATAATAACTGCTAGACTAAGTTACTTTAGGGATAACAGCGTAATTTCTTTTGAGAGCCCGTATCGAAAAAGAAGATTGCGACCTCGATGTTGAATTAAAATGTCTTTATAGGGCAGCTCCTAAATAAGAAGATCTCGCAAGTCCACCGGTGGCAAGGCGCCCCGTAAACAGCTGGCCACCAAGGCAGCTCGTAAGTCGGCACCAGCCACCGGGGGCGTGAAGAAGCCCCACCGTTACAGGCCTGGAACTGTGGCTCTCCGCGAGATCCGCCGTTATCAGAAGTCCACCGAGCTGCTCATCAGGAAGCTGCCCTTCCAACGTCTTGTGCGTGAAATTGCCCAGGATTTCAAGACCGACCTCCGCTTCCAGTCGTCTGCCGTCATGGCTCTGCAGGAGGCTTCCGAGGCTTACTTGGTCGGCCTCTTTGAGGAC   [644]
T_bidentata_16s         ATAGTTTGACCTGCTCACTGATTTGAAGAGCCGCGGTATCCTGACCGTGCAAAGGTAGCATAATCATTAGTTCTTTAATTGGGAACTTGTATGAATGGTTGGACAACTGTCTTAAAAATTGAATTTAACTTTTAAGTGAAAAGGCTTAAATAATTTAAAGTGACGATAAGACCCTATAAAACTTTATACGATTTTATTGGGGCGATAAAAGTATAATAACTGCTAAACTAAGTTACTTTAGGGATAACAGCGTAATTTTTTTTAAGAGTTCATATCGAAAAAAAAGATTGCGACCTCGATGTTGAATTAAAAAATCTTTCTAGGGCAGCACCTAAAAAAGAAGATCTCGCAAATCCACCGGTGGCAAGGCGCCGCGCAAGCAGCTGGCTACCAAGGCAGCTCGTAAGTCGGCCCCAGCCACTGGGGGTGTGAAGAAGCCTCACCGTTACAGGCCTGGCACTGTGGCTCTCCGTGAGATCCGCCGTTACCAGAAGAGCACCGAACTTCTCATCAGGAAGCTGCCCTTCCAGCGCCTGGTGCGTGAGATCGCCCAGGATTTCAAGACCGACCTCCGCTTCCAGTCGTCTGCCGTCATGGCTCTGCAGGAAGCTTCCGAGGCTTACCTGGTCGGCCTCTTTGAGGAC   [644]
Q_coronata_16s          ATAGTCTGACCTGCTCACTGACTTTAAGAGCCGCGGTAATTTGACCGTGCAAAGGTAGCATAATCATTAGTTCTTTAATTGAGAACTTGTATGAAGGGTTTGACAACTGTCTTAAATGTTGAAGTTAACTTTTAAGTGAAAAGGCTTAAATAATTCAGAGGGACGATAAGACCCTATAAAGTTTTATATAATTTTATTGGGGCGATAAAGATATAATAACTGTTAGACTAAATTACTTTAGGGATAACAGCGTAATTTTCTTTGAGAGTTCATATCGAAAAGAAAGATTGCGACCTCGATGTTGAATTAAAATATCTTTATGGAGCAGAATTTATAAAAGAGGGTCTCGCAAATCCACTGGTGGCAAGGCGCCCCGCAAGCAGCTGGCCACGAAGGCGGCTCGCAAGTCGGCACCCGCCACCGGGGGTGTCAAGAAACCCCACCGTTACAGGCCGGGAACCGTGGCTCTCCGTGAGATCCGACGTTACCAGAAGAGCACCGAATTGCTCATCAGGAAGCTGCCCTTCCAGCGTCTGGTGCGTGAAATTGCTCAGGATTTCAAGACCGACCTCCGCTTCCAGTCATCTGCCGTCATGGCTCTGCAGGAGGCCTCCGAGGCTTACCTCGTCGGTCTCTTCGAGGAC   [644]
Q_serenei_16s           ATGGTCTGACCTGCTCACTGACTTTAAGAGCCGCGGTAATTTGACCGTGCAAAGGTAGCATAATCATTAGTTCTTTAATTGGGAACTTGTATGAAGGGTTTGACAACTGTCTTAATTATTGAAATTAACTTTTAAGTGAAAAGGCTTAAATAGTTCAGAGGGACGATAAGACCCTATAAAGTTTAATATAATTTTATTGGGGCGATAAGAATATAATAACTGTTAGACTAAATTACTTTAGGGATAACAGCGTAATTTTCTTTGAGAGTTCATATCGAAAAGAAAGATTGCGACCTCGATGTTGAATTAAAATATCTTTATAGAGCAGAGTCTATAAAAGAAGGTCTCGCAAATCCACTGGTGGCAAGGCGCCCCGCAAGCAGCTGGCCACGAAGGCGGCTCGCAAGTCGGCACCCGCCACCGGGGGTGTCAAGAAACCCCACCGTTACAGGCCGGGAACCGTGGCTCTCCGTGAGATCCGACGTTACCAGAAGAGCACCGAGTTGCTCATCAGGAAGCTGCCCTTCCAGCGTCTGGTGCGTGAAATTGCTCAGGATTTCAAGACCGACCTCCGCTTCCAGTCATCTGCCGTCATGGCTCTGCAGGAGGCCTCCGAGGCTTACCTCGTCGGTCTCTTCGAGGAC   [644]
Q_maculosa_16s          ATAGTCTGTCCTGCTCACTGACTTTAAGAGCCGCGGTAATTTGACCGTGCAAAGGTAGCATAATCATTAGTTTTTTAATTGGAAGCTTGTATGAAGGGATTGACAACTGTCTTAATAGTTGAAGTTAACTTTTAAGTGAAAAGGCTTAAATAGTTCAAAGGGACGATAAGACCCTATAAAGCTTTATATAATTTTATTGGGGCGATAAATATATAATAACTGTTAGATTAAGTTACTTTAGGGATAACAGCGTAATTTTTTTTGAGAGTTCTTATCGAAAAAAAAGATTGCGACCTCGATGTTGAATTAAAATATCTATATGGAGCAGAATTTATAATAGAAGGTCTCGCAAATCCACTGGTGGCAAGGCGCCCCGCAAGCAGCTGGCCACGAAGGCGGCTCGCAAGTCGGCACCCGCCACCGGGGGTGTCAAGAAACCCCACCGTTACAGGCCGGGAACCGTGGCTCTCCGTGAGATCCGACGTTACCAGAAGAGCACCGAGTTGCTCATCAGGAAGCTGCCCTTCCAGCGTCTGGTGCGTGAAATTGCTCAGGATTTCAAGACCGACCTCCGCTTCCAGTCCTCTGCCGTCATGGCTCTGCAGGAGGCCTCCGAGGCCTACCTCGTCGGTCTCTTCGAGGAC   [644]
T_cymodoce_16s          ATAGTCTGGCCTGCTCCCTGACTTAAAGAGCCGCGGTAATTTGACCGTGCAAAGGTAGCATAATCATTAGTTTCTTAATTGGGAACTTGTATGAAAGGTCTGACAACTGTCTTAAAGGTTGAATTTAACTTTTAAGTGAAAAGGCTTAAATGATTTAGAGGGACGATAAGACCCTATAAAGCTTTATATAATTTTATTGGGGTGATATTAATAAAATAACTGTTAGATTAAGTTACTTTAGGGATAACAGCGTAATTCTTCTTAAGAGTTCATATCGAAAGAAGAGATTTTGACCTCGATGTTGAATTAAAATATCTGTGTAAAGTAGCCATTACATGAGAAGGTCTCGGAAATCCACCGGTGGCAAGGCGCCCCGCAAGCAGCTGGCCACCAAGGCGGCTCGCAAGTCCGCCCCCGCCACTGGGGGTGTCAAGAAGCCCCACCGCTACAGGCCGGGCACCGTGGCTCTCCGTGAGATCCGTCGTTACCAGAAGAGCACCGAGCTGCTCATCAGGAAGCTGCCCTTCCAGCGTCTGGTGCGTGAGATTGCTCAGGACTTCAAGACCGACCTCCGCTTCCAGTCGTCTGCTGTCATGGCTCTTCAGGAGGCCTCTGAGGCTTACCTCGTCGGTCTCTTCGAAGAC   [644]
T_guttata_16s           ATAGTCTGGCCTGCTCCCTGACTTAAAGAGCCGCGGTAATTTGACCGTGCAAAGGTAGCATAATCATTAGTTTCTTAATTGGGAACTTGTATGAAAGGTCTGACAACTGTCTTGAAAGTTGAATTTAACTTTTAAGTGAAAAGGCTTAAATAATTTAGAGGGACGATAAGACCCTATAAAGCTTTATATAATTTTATTGGGGTGATAATGATAAAATAACTGTTAGATTAAGTTACTTTAGGGATAACAGCGTAATTTTTCTTGAGAGTTCATATCGAAAGAAAAGATTTCGACCTCGATGTTGAATTAAGATATCTATGTAAAGTAGTCATTACATAAGAAGGTCTCGCAAATCCACCGGTGGCAAGGCGCCCCGCAAGCAGCTGGCCACCAAGGCGGCTCGCAAGTCCGCCCCCGCCACTGGGGGTGTCAAGAAGCCCCACCGCTACAGGCCGGGCACCGTGGCTCTCCGTGAGATCCGTCGTTACCAGAAGAGCACCGAGCTGCTCATCAGGAAGCTGCCCTTCCAGCGCCTGGTGCGTGAGATTGCTCAGGACTTCAAGACCGACCTCCGCTTCCAGTCGTCTGCTGTCATGGCTCTTCAGGAGGCCTCTGAGGCTTACCTCGTCGGTCTCTTCGAAGAC   [644]
T_tigrina_16s           ATAGTCTGGCCTGCTCCCTGACTTAAAGAGCCGCGGTAATTTGACCGTGCAAAGGTAGCATAATCATTAGTTTCTTAATTGGGAACTTGTATGAAAGGTTTGACAACTGTCTTAAAAATTGAACTTAACTTTTAAGTGAAAAGGCTTAAATAATTTAGAGGGACGATAAGACCCTATAAAGCTTTATATAATTTTGTTGGGGTGATATTAATAAAATAACTGTTAGATTAAGTTACTTTAGGGATAACAGCGTAATTTTTCTTGAGAGCCCATATCGAAAGAAAAGATTTCGACCTCGATGTTGAATTAAGATATCTGTGTAGAGTAGTCGTTACATAAGAAGGTCTCGCAAATCCACCGGTGGCAAGGCGCCCCGCAAGCAGCTAGCCACCAAGGCGGCTCGCAAGTCCGCCCCCGCCACTGGGGGTGTCAAGAAGCCCCACCGCTACAGGCCGGGCACCGTGGCTCTCCGTGAGATCCGTCGTTACCAGAAGAGCACCGAGCTGCTCATCAGGAAGCTGCCCTTCCAGCGTCTGGTGCGTGAGATTGCTCAGGACTTCAAGACCGACCTCCGCTTCCAGTCGTCTGCTGTCATGGCTCTTCAGGAGGCCTCTGAGGCTTACCTCGTCGGTCTCTTCGAAGAC   [644]
B_hemingi_16s           ATAGTCTGGCCTGCTCACTGACTTAAAGAGCCGCGGTAATTTGACCGTGCAAAGGTAGCATAATCATTAGTTCTTTAATTGAGAACTTGTATGAATGGTTGGACAACTGTCTTTTTTATAGAAGTTAACTTTTAAGTGAAAAGGCTTAAATATTTCAAGGGGACGATAAGACCCTATAAAGCTTTATATAATTTAGTTGGGGCGACGGAAGTATAATAACTGCTAGACTAAGTTACTTTAGGGATAACAGCGTAATTTTTTCTGAGAGTTCGTATTAAAGAAGAAGTTTGCGACCTCGATGTTGAATTAAAATATCTTTATGGTGCAGCAGCTATAAAAGAAGGTCTCGCAAATCCACCGGTGGCAAGGCGCCCCGCAAGCAGCTTGCCACGAAGGCGGCTCGTAAGTCAGCTCCTGCCACAGGGGGTGTCAAGAAGCCCCACCGTTACAGGCCAGGAACCGTGGCTCTCCGTGAGATCCGCCGTTACCAGAAGAGCACCGAATTGCTCATCAGGAAGCTGCCTTTCCAACGTCTGGTGCGTGAGATTGCTCAGGACTTCAAGACTGATCTCCGTTTCCAGTCCTCTGCTGTGATGGCGCTCCAGGAGGCTTCCGAGGCTTACCTTGTGGGTCTCTTTGAGGAC   [644]
C_melanodactylus_16s    ATGGTCTGGCCTGCTCACTGATTTTAAGAGCCGCGGTATATTGACCGTGCAAAGGTAGCATAATAATTAGGGATTTAATTGGGACCTAGTATGAAGGGTTGGACAACTGTCTTAAAGTTTGAAATTTACTTTTAAGTGAAAAGGCTTAAATAGATCAAAGGGACGATAAGACCCTATAAAGCTTTATGAAATTTCGTTGGGGCGATGTGAGTATAATAACTGCTAGACTAAGTTACTTTAGGGATAACAGCGTTATTTCTTTTGAGAGTTCATATCGAAAAAGAAGGTTGCGACCTCGATGTTGAATTAAAATGTCTATATAATGTAGCCGTTATATAAGAGGGTCTCGCAAGTCCACCGGCGGTAAGGCGCCGCGCAAGCAGCTGGCCACCAAGGCGGCTCGCAAGTCCGCCCCCGCCACCGGGGGTGTCAAGAAGCCCCACCGCTACAGGCCGGGGACCGTGGCTCTCCGTGAGATCCGTCGTTACCAGAAGAGCACCGAGCTGCTCATCAGGAAGCTGCCCTTCCAGCGTCTGGTGCGCGAGATTGCCCAGGATTTCAAGACCGACCTCCGCTTCCAGTCCTCTGCTGTCATGGCGCTGCAGGAGGCCTCCGAGGCTTACCTCGTCGGTCTCTTTGAGGAC   [644]
E_splendidus_16s        ACGGTCTGGCCTGCTCACTGATTTTAAGAGCCGCGGTATATTGACCGTGCAAAGGTAGCATAATCATTAGGGGTTTAATTGGAACCTGGAATGAAGGGTTGGACAACTGTCTTGAAGGTTGAAATTTACTTTTAAGTGAAAAGGCTTAAATATTTTAAGGGGACGATAAGACCCTATAAAGCTTTATAAAATTTTGTTGGGGTGATATGAGTATAATAACTGCTAGACTAAGTTACTTTAGGGATAACAGCGTTATTTCTCTTGAGAGTCCATATCGAAAGAGAAGATTGCGACCTCGATGTTGAATTAAAATATCTATATAATGCAGCAGTTATATGAGAGGGTCTCGCAAATCCACCGGCGGAAAGGCGCCGCGCAAGCAGCTGGCCACCAAGGCGGCTCGCAAGTCCGCCCCCGCCACCGGGGGTGTCAAGAAGCCCCACCGATACAGGCCGGGGACCGTGGCCCTCCGTGAGATCCGCCGCTACCAGAAGAGCACCGAGTTGCTCATCAGGAAGCTGCCCTTCCAGCGTCTCGTGCGCGAGATAGCCCAGGATTTCAAGACCGACCTCCGCTTCCAGTCCTCTGCCGTCATGGCTCTGCAGGAGGCCTCCGAGGCTTACCTCGTCGGTCTTTTCGAGGAC   [644]
A_laevigatus_16s        ATGGTCTGACCTGCTCACTGATTTTAAGAGCCGCGGTATTTTGACCGTGCAAAGGTAGCATAATCATTAGGGATTTAATTGGAACCTGGTATGAAGGGTTGGACAACTGTCTTATGAATTGAAATTTACCTTTAAGTGAAAAGGCTTAAATAAATCAAAGGGACGATAAGACCCTATAAAGCTTTATAAAATTTTATTGGGGTGATATGAGTATAATAACTGCTAGACTAAGTTACTTTAGGGATAACAGCGTTATTTTTTTTGAGAGTTCATATCGAAAAAGAAGATTGCGACCTCGATGTTGAATTAAAATATCTATATAATGCAGTCGTTATAAAAGAGGGTCTCGCAAATCCACCGGCGGTAAGGCGCCCCGCAAACAGCTGGCCACCAAGGCGGCTCGCAAGTCCGCCCCCGCCACCGGGGGTGTCAAGAAGCCCCACCGATACAGGCCCGGCACCGTGGCTCTCCGTGAGATCCGCCGTTACCAGAAGAGCACCGAGTTGCTCATCAGGAAGCTGCCCTTCCAGCGTCTGGTGCGCGAGATCGCACAGGATTTCAAGACCGACCTCCGCTTCCAGTCCTCTGCTGTCATGGCTCTGCAGGAGGCCTCCGAGGCTTACCTCGTCGGTCTGTTCGAGGAC   [644]
E_mururoa_16s           ATGGTCTGACCTGCTCACTGATTTTAAGAGCCGCGGTATCTTGACCGTGCAAAGGTAGCATAATCATTAGTTTTTTAATTGGGAACTGGTATGAAAGGTTGGACAACTGTCTTATAAATTGAAATTTACTTTTAAGTGAAAAGGCTTAAATATTTCAAAGGGACGATAAGACCCTATAAAGCTTTATATGATTTTATTGGGGCGATGTGAGTATAATAACTGCTAGACTAAGTTACTTTAGGGATAACAGCGTTATTTATTTTGAGAGCCCATATCGAAAAATAAGTTTGCGACCTCGATGTTGAATTAAAATGTCTATATAATGCAGCCGTTATAAGAGAAGGTCTCGCAANTCCACCGGCGGTAAGGCGCCGCGCAANCAGCTGGCCACCAAGGCGGCTCGCAAGTCTGCNCCCGCCACCGGGGGGGTCAAGAAGCCCCACCGTTACAGGCCGGGAACCGTGGCTCTCCGTGAGATCCGCCGTTACCAGAAGAGCACCGAGNTGCTCATCAGGAAGCTGCCCTTCCAGCGTCTCGTGCGTGAGATTGCTCAGGATTTCAAGACCGACCTCCGCTTCCAGTCCTCTGCTGTCATGGCTCTGCAAGAGGCCTCCGAGGCTTACCTCGTGGGTCTCTTCGAGGAC   [644]
D_horrida_16s           ACAGTCTAGCCTGCTCACTGATTTTAAGAGCCGCGGTATTTTGACCGTGCAAAGGTAGCATAATCATTAGCTTTTTAATTGGGAGCTTGTATGAATGGTTGGACAACTGTCTTAAAGGTTGAATTTAACTTTTAAGTGAAAAGGCTTAAATAATTCAGGGGGACGATAAGACCCTATAAAGTTTTATAGTATTTTGTTGGGGCGACATAGGTATAATAACTGCTAGATTAAGTTACTTTAGGGATAACAGCGTTATTTTTTTTGAGAGTTCATATCGAAAAAGAAGTTTGCGACCTCGATGTTGAATTAA-ATGTCTTCTCAGTGCAGCCGTTGAGAGAGAAGGTCTCGCAAGTCCACCGGTGGCAAAGCGCCCCGAAAGCAGCTGGCCACCAAGGCGGCCCGCAAATCCGCCCCTGCCACCGGAGGTGTCAAGAAGCCCCACCGTTACAGGCCCGGAACCGTGGCTCTTCGTGAGATCCGTCGTTACCAGAAGAGCACCGAATTACTCATCAGGAAGCTGCCATTCCAGCGTCTGGTGCGTGAGATTGCTCAGGATTTCAAGACGGACCTGCGTTTCCAGTCCTCTGCTGTAATGGCTCTCCAGGAGGCCTCCGAGGCTTACCTCGTTGGTCTCTTTGAAGAC   [643]
T_nigrolineata_16s      GTAGTCAGGCCTGCTCACTGACTTTAAGAGCCGCGGTATTCTGACCGTGCAAAGGTAGCATAATCATTAGTTTTTTAATTGAAAACTGGTATGAAAGGTTAGACAACTGTTTTAATTTTTGAATTTAACTTTTAAGTGAAAAGGCTTAAATTACTTAGAGGGACGATAAGACCCTATAAAGCTTTATACAATTTTGTTGGGGCGACATAAGTATAATAACTGCTAGATTAAGTTACTTTAGGGATAACAGCGTTATTTTACTTGAGAGTTCCTATCGAAAGTGAAGTTTGCGACCTCGATGTTGAATTAAAGTTTCTGTATAATGCAGCTGTTATATAAGAAGGTCTCGCAAATCCACCGGAGGCAAGGCTCCCAGGAAGCAGCTAGCCACGAAGGCGGCTCGCAAGTCCGCACCCGCCACTGGGGGTGTCAAGAAGCCCCACCGTTACAGGCCGGGAACCGTTGCTCTGCGTGAGATCCGCCGTTACCAGAAGAGCACCGAACTGCTCATCAGGAAGCTGCCYTTCCAGCGTTTGGTTCGTGAGATTGCTCAGGATTTCAAGACCGACCTCCGCTTCCAGTCCTCTGCCGTCATGGCTCTGCAGGAAGCCTCCGAGGCCTACCTCGTAGGTCTCTTTGAAGAC   [644]
D_acanthophora_16s      ATAGTCAGACCTGCTCACTGAATTAAAGAGCCGCGGTATATTGACCGTGCTAAGGTAGCATAATAATTAGCTTTTTAATTGAGAGCTGGAATGAAAGGTCAGACAACTGTCTCAATATTAAAACTTAATCTTTAAGTGAAAAAGCTTAAATAATTTAGGAAGACGATAAGACCCTATAAAGCTTTATGTAATTATATTGGGGCGATAAAAGTATAATAACTGCTAGAGCAAGTTACTTTAGGGATAACAGCGTTATTTTTTTTGAGAGCCCATATCGAAAAAAAAGTTTGCGACCTCGATGTTGAATTAAAATATCTATACAATGCAGAAGTTGTATAAGAGGGTCTCGCAAGTCCACCGGAGGCAAGGCGCCCCGTAAGCAGCTGGCCACCAAGGCAGCTCGCAAGTCAGCCCCCGCCACAGGTGGTGTCAAGAAGCCCCATCGCTACAGGCCGGGAACCGTTGCTCTTCGTGAGATCCGTCGTTACCAGAAGAGCACCGAACTGCTCATCAGGAAGTTGCCCTTCCAGCGTCTGGTGCGTGAGATTGCCCAGGACTTCAAGACCGACCTGCGCTTCCAGTCGTCTGCGGTCATGGCTCTGCAGGAGGCGTCCGAGGCCTACTTGGTGGGTCTCTTTGAGGAC   [644]
;
END;

begin paup;
outgroup D_horrida_16s;
end;
