# Supplementary material for: Molecular Systematics of the Deep-Sea Hydrothermal Vent Endemic Brachyuran Family Bythograeidae: A Comparison of Three Bayesian Species Tree Methods
Source: PLoS One. 2012 Mar 5;7(3):e32066. doi: 10.1371/journal.pone.0032066 (PMC3293879; doi:10.1371/journal.pone.0032066)
Supplement: Dataset S3 — Sequence alignment of the 28S rDNA gene used in the Outgroup Identification analyses. (23 taxa; Nexus format). (NEX) [file pone.0032066.s009.nex]

#NEXUS 
[MacClade 4.08 registered to Mariana Mateos, TAMU
TAMU]


BEGIN DATA;
	DIMENSIONS  NTAX=23 NCHAR=692;
	FORMAT DATATYPE=DNA  MISSING=? GAP=- ;
MATRIX
[                                       10        20        30        40        50        60        70        80        90        100       110       120       130       140       150       160       170       180       190       200       210       220       230       240       250       260       270       280       290       300       310       320       330       340       350       360       370       380       390       400       410       420       430       440       450       460       470       480       490       500       510       520       530       540       550       560       570       580       590       600       610       620       630       640       650       660       670       680       690]
[                                       .         .         .         .         .         .         .         .         .         .         .         .         .         .         .         .         .         .         .         .         .         .         .         .         .         .         .         .         .         .         .         .         .         .         .         .         .         .         .         .         .         .         .         .         .         .         .         .         .         .         .         .         .         .         .         .         .         .         .         .         .         .         .         .         .         .         .         .         .  ]

A_williamsi                    -----------------------------------------------------------------------------------------CGGTCGGCGCCCTCCGGGGCCGATCCCTGACCG-GCCGAT-GCC-G-CCGT-TTG-GTT-T-TCCCA--TACCAAAGCGAGGTCATCCCAAAGGGG-GT-GC---G-CGGGGTGAGTCCCTATCCCCCGTCGTCTGCCTCTGGCCTCGTGGG-TGCCC-G-GCGCG---C-TC------GACGGTC-CGAGCTC--CCTTG-----TT---GGGGCTCGCTTGTACGCAGGGGGGCGCAGGCCCGGGACTTGCCATTTGACGCCGTCGCGCGAATCTGTTGTTGGCCTCATCGGCTTTGCTTGGGCTCTCGGTTGGTGCGCCGCGTGTCTTTGGGCGGGCTTTGGG-TGGGGG--GCCTC---GGCTCTTCCCCGGGCTCGTCCGGCGCGGTTTCGCCTTCCGATCCTGCTCTGTTCGGAGTGGCCTAGCGCGCGTGCTGTCGGCAAGTACCATGAGCAGACATGTTGGGACCCGAAAGATGGTGAACTATGCCTGGCCAGGATGAAGCCAGAGGAAACTCTGGTGGAG--------------------------------------------------------------------------   [483]
B_laubieri                     AGTCTAACATGTGTGCGAGTCATTGGGCGCACTAAACCCAAAGGCGCAATGAAAGTGAAAGGAGGGCG-TCACGGGGTCCTCGTGGCTCCGGTCGGCGTCCTCCGGGGCCGATCCTTGACCGTGCCGGT-GCC-G-CCGT--TG-G-C-T-TTCCA--TACCAAAGCGAGGTTATTCCAAAGGAG-GT-GC---G-CGGGGTGAGACCCTTTCCCCCGTCGTCTACCTCTGGCCTCGTGGG-AGCCC-G-GTGCG---C-TC------GGCGGTC-CGAGCTCGTCCTTG-----TT-GGCGAGCTGGCTTGTAAGCAAGGGGGCGCAGGCCCGGGACTTGCCATGTGACGCCGTCGCGCGAATCTGTTGTTGGCCTCACCGGCTTTGCTTGGGCTCTCGGTTGGCGTGCCGCGTGTCTTTGGGCGGACTTTGGGCTGGGGCT-TCATC---GGCTCCTACCCGGGTTCGTCCGGCGCGGTTTCGCCTCTCGATCCTGCTCTGTCCGGAGTGGCCTAGCGCGCGTGCTGTCGGCAAGTACCATGAGCAGACATGTTGGGACCCGAAAGATGGTGAACTATGCTTGGCCAGGATGAAGCCAGAGGAAACTCTGGTGGAGGTCCGTAGCAATTCTGACGTGCAAATCGATTGTCAGAGCTGGGTATAGGGGCGAAAGACTAATCGAACCATCTA   [650]
B_vrijen                       ---------------CGAGTCATTGGGCGCACTAAACCCAAAGCCGCAATGAAAGTGAAAGGAGGGCG-TCACGGGGTCCTCGTGGCTCCGGTCGGCGCCCTCCGGGGCCGATCCTTGACCGTGCCGGT-GCC-G-CCGT--TG-G-C-T-TTCCA--TACCAAAGCGAGGTTATTCCAAAGGAG-GT-GC---G-CGGGGTGAGACCCTTTCCCCCGTTGTCTACCTCTGGCCTCGTGGG-AGCCC-G-GTGCG---C-TC------GGCGGTC-CGAGCTCGTCCTTG-----TT-GGCGAGCTGGCTTGTAAGCAAGGGGGCGCAGGCCCGGGACTTGCCATGTGACGCCGTCGCGCGAATCTGTTGTTGGCCTCACCGGCTCTGCTTGGGCTCTCGGTTGGCGTGCCGCGTGTCTTTGGGCGGACTTTGGGCTGGGGCT-TCATC---GGCTCCTACCCGGGTTCGTCCGGCGCGGTTTCGCCTCTCGATCCTGCTCTGTCCGGAGTGGCCTAGCGCGCGTGCTGTCGGCAAGTACCATGAGCAGACATGTTGGGACCCGAAAGATGGTGAACTATGCTTGGCCAGGATGAAGCCAGAGGAAACTCTGGTGGAGGTCCGTAGCAATTCTGACGTGCAAATCGATTGTCAGAGCTGGGTATAGGGGCGAAAGACTAATCGAACCATCTA   [635]
B_thermydron                   AGTCTAACATGTGTGCGAGTCATTGGGCGCACTAAACCCAAAGGCGCAATGAAAGTGAAAGGAGGGCG-TCACGGAGTCCTCGTGGCTCCGGTCGGCGCCTTCCGGGGCCGATCCCTGACCGTGCCGAT-GCC-G-CCGT-TTG-G-C-T-TTCCA--TACCAAAGCGAGGCCATCCCAAAGGGG-GT-GC---G-CGGGGTGAGACCCTTTCCCCCGTTGTCTACCTCCGGCCTCGTGGG-AGCCC-G-GCGCG-----TC-----AGGCGGTC-CGAGCTCGTCCTTG-----TT-GTCGAGCTAGCTTGTAAGCAAGGGGGCGCAGGCCCGGGACTTGCCATTTGACGCCGTCGCGCGAATCTGTTGTTGGCCTCACCGGCTTTGCTTGGGCTCTCGGTTGGCGTGCCGCGTGTCTTTGGGCGGATTTCGGG-CGGGGG---CCTCCACGGCTCCTTCTCGGGTTCGTCCGGCGCGGTTTCGCCTCTCGATCCTGCTCTGTCCGGAGTGGCCTAGCGCGCGTGCTGTCGGCAAGTACCATGAGCAGACATGTTGGGACCCGAAAGATGGTGAACTATGCTTGGCCAGGATGAAGCCAGAGGAAACTCTGGTGGAGGTCCGTAGCAATTCTGACGTGCAAATCGATTGTCAGAGCTGGGTATAGGGGCGAAAGACTAATCGAACCATCTA   [651]
B_galapagensis                 AGTCTAACATGTGTGCGAGTCATTGGGCGCACTAAACCCAAAGGCGCAATGAAAGTGAAAGGAGGGCG-TCACGGAGTCCTCGTGGCTCCGGTCGGCGCCTTCCGGGGCCGATCCCTGACCGTGCCGAT-GCC-G-CCGT-TTG-G-C-T-TTCCA--TACCAAAGCGAGGCCATCCCAAAGGGG-GT-GC---G-CGGGGTGAGACCCTTTCCCCCGTTGTCTACCTCCGGCCTCGTGGG-AGCCC-G-GCGCG-----TC-----AGGCGGTC-CGAGCTCGTCCTTG-----TT-GTCGAGCTAGCTTGTAAGCAAGGGGGCGCAGGCCCGGGACTTGCCATTTGACGCCGTCGCGCGAATCTGTTGTTGGCCTCACCGGCTTTGCTTGGGCTCTCGGTTGGCGTGCCGTGTGTCTTTGGGCGGATTTCGGG-CGGGGG---CCTCCACGGCTCCTTCTCGGGTTCGTCAGGCGCGGTTTCGCCTCTCGATCCTGCTCTGTCCGGAGTGGCCTAGCGCGCGTGCTGTCGGCAAGTACCATGAGCAGACATGTTGGGACCCGAAAGATGGTGAACTATGCTTGGCCAGGATGAAGCCAGAGGAAACTCTGGTGGAGGTCCGTAGCAATTCTGACGTGCAAATCGATTGTCAGAGCTGGGTATAGGGGCGAAAGACTAATCGAACCATCTA   [651]
B_microps_28S                  -------CATGTGTGCGAGTCATTGGGCGCACTAAACCCAAAGGCGCAATGAAAGTGAAAGGAGGGCG-TCACGGGGTCCTCGTGGCTCCGGTCGGCGTCTTCCGGGGCCGATCCCTGACCGTGCCGAT-GCC-G-CCGT-CTG-G-C-T-TTCCA--TACCAAAGCGAGGCCATCCCAAAGGGG-GT-GC---G-CGGRGTGAGACCCTTTCCCCCGTCGTCTACCTCCGGCCTCGTGGG-AGCCC-G-GCGCG---C-TC------GGCGGTC-CGAGCTCGTCCTTG-----TT-GGCGAGCTAGCTTGTACGCAAGGGGGCGCAGGCCCGGGACTTGCCATTCGACGCCGTCGCGCGAATCTGTTGTTGGCCTCACCGGCTTTGCTTGGGCTCTCGGTTGGCGTGCCGCGTGTCTTTGGGCGGACTTCGGG-CGGGGG---CTTCATCGGCTCCTACCCGGGTTCGTCCGGCGCGGTTTCGCCTCTCGATCCTGCTCTGTCCGGAGTGGCCTAGCGCGCGTGCTGTCGGCAAGTACCATGAGCAGACATGTTGGGACCCGAAAGATGGTGAACTATGCTTGGCCAGGATGAAGCCAGAGGAAACTCTGGTGGAGGTCCGTAGCAATTCTGACGTGCAAATCGATTGTCAGAGCTGGGTATAGGGGCGAAAGACTAATCGAACCTACTA   [644]
Cyanagraea                     AGTCTAACATGTGTGCGAGTCATTGGGCGCACTAAACCCAAAGGCGCAATGAAAGTGAAAGGGGGGCG-TCCCGGAGTCCTTGTGGCTTCGGTCGGCGCCCTCCGGGGCCGATCCCTGACCG-GCCGAT-GCC-GTCGGG--TG-G-T-T-TCCCA--TGCCAAAGCGAGGTCATCCCAAAGGGG-GT-GC---G-CGGGGTGAGTCCCTTTCCCCCGTCGTCTGCCTCCGGCCTCGTGGG-TGCCC-G-GCGCG---C-TC------GACGGTC-CGAGCTC-T-CT-GAGAGATT-GGGGGGCTCGCTTGTACGCAGGGGGGCGCAGGCCCGGGACTTGCCATTTGACGCCGTCGCGCGAATCTGTTGTTGGCCTCATCGGCTTTGCTTGGGCTCTCGGTTGGTGCGCCGCGTGTCTTTGGGCGGGCTTTGGG-TGGGGG---CTTC---GGCCTCTCCCCGGGTTCGTCCGGCGCGGTTTCGCCTTCCGATCCTGCTCTGTCCGGAGTGGCCTAGCGCGCGTGCTGTCGGCAAGTACCATGAGCAGACATGTTGGGACCCGAAAGATGGTGAACTATGCCTGGCCAGGATGAAGCCAGAGGAAACTCTGGTGGAGGTCCGTAGCAATTCTGACGTGCAAATCGATTGTCAGAGCTGGGTATAGGGGCGAAAGACTAATCGAACCATCTA   [649]
A_tomentosa                    AGTCTAACATGTGTGCGAGTCATTGGGCGCACTAAACCCAAAGGCGCAATGAAAGTGAAAGGGGGGCG-TCCCGTGGTCCTTGTGGCTTCGGTCGGCGCCCTCCGGGGCCGATCCCTGACCG-GCCGAT-GCC-G-CCG----G-G-T-T-TCCCA--TACCAAAGCGAGGTCATCCCAAAGGGG-GT-GC---G-CGGGGTGAGTCCCTTTCCCCCGTTGTTT-CCTCCGGCCTCGTGGG-ATCCT-G-GCGCG---C-TCG---TCGACGGTC-CGAGCCC-T-CT--------TAAGGGGGCTCGCTTGTACGCAGGGGGGCGCAGGCCCAGGACTTGCCATTTGACGCCGTCGCGCGAATCTGTTGTTGGCCTCATCGGCTTTGCTTGGGCTCTCGGTTGGTGCGCCGCGTGTCTTTGGGCGGGCTTTGGG-TGGGGG---CCTC---GGCTCCTCCCCGGGTTCGTCCGGCGCGGTTTCGCCTTCCGATCCTGCTCTGTCCGGAGTGGCCTAGCGCGCGTGCTGTCGGCAAGTACCATGAGCAGACATGTTGGGACCCGAAAGA---------------------------------------------------------------------------------------------------------------------------   [519]
Segonzacia_mesatlantica        AGTCTAACATGTGTGCGAGTCATTGGGCGCACTAAACCCAAAGGCGCAATGAAAGTGAAAGGGGGGCG-TCCATGAGTCCTTGGGGCTTCGGTCGGCGCCCTCCGGGGCCGATCCCTGACCG-GCCGAT-GCC-G-ACG----G-G-T-T-TCCCA--TGCCAAAGCGAGGTCATCCCAAAGGGG-GT-GC---G-CGGGGTGAGTCCCTATCCCCCGTCGTCTACCTCTGGCCTCGTGGG-TGCCC-G-GCGCG---C-TC------GACGGTC-CGAGCTC--CATT-----------GGAGCTCGCTTGTACGCAGGGGGGCGCAGGCCCGGGACTTGCCATTTGACGCCGTCGCGCGAATCGGTTGTTGGCCTCATCGGCTTTGCTTGGGCTCTCGGTTGGTGCGCCGCGTGTCTTTGGGCGGGCTTTGGG-TGGGGG---CCTC---GGCTCCAACCCGGGTTCGTCCGGCGCGGTTTCGCCTTCCGATCCTGCTCTGTCCGGAGTGGCCTAGCGCGCGTGCTGTCGGCAAGTACCATGAGCAGACATGTTGGGACCCGAAAGATGGTGAACTATGCCTGGCCAGGATGAAGCCAGAGGAAACTCTGGTGGAGGTCCGTAGCAATTCTGACGTGCAAATCGATTGTCAGAGCTGGGTATAGGGGCGAAAGACTAATCGAACCATCTA   [637]
A_aff_williamsi                AGTCTAACATGTGTGCGAGTCATTGGGCGCACTAAACCCAAAGGCGTAATGAAAGTGAAAGGGGGGCG-TCCCGGAGTCCTCGTGGCTTCGGTCGGCGCCCTCCGGGGCCGATCCCTGACCG-GCCGAT-GCC-G-CCGT-TTG-G-T-T-TCCCA--TACCAAAGCGAGGTCATCCCAAAGGGG-GT-GC---G-CGGGGTGAGTCCCTTTCCCCCGTCGTCTGCCTCTGGCCTCGTGGG-TACCC-G-GCGCG---C-TCTAA---GACGGTC-CGAGCTC--CCTTG-----TT---GGGGCTCGCTTGTACGCAGGGGGGCGCAGGCCCGGGACTTGCCATTTGACGCCGTCGCGCGAATCTGTTGTTGGCCTCATCGGCTTTGCTTGGGCTCTCGGTTGGTGCGCCGCGTGTCTTTGGGCGGGCTTTGGG-TGGGGG--GCCTC---GGCTCTTCCCCGGGCTCGTCCGGCGCGGTTTCGCCTTCCGATCCTGCTCTGTTCGGAGTGGCCTAGCGCGCGTGCTGTCGGCAAGTACCATGAGCAGACATGTTGGGACCCGAAAGATGGTGAACTATGCCTGGCCAGGATGAAGCCAGAGGAAACTCTGGTGGAGGTCCGTAGCAATTCTGACGTGCAAATCGATTGTCAGAGCTGGGTATAGGGGCGAAAGACTAATCGAACCATCTA   [647]
Gandalfus                      AGTCTAACATGTGTGCGAGTCATTGGGCGCACTAAACCCAAAGGCGTAATGAAAGTGAAAGGGGGGCG-TCCCGGAGTCCTCGTGGCTTCGGTCGGCGCCCTCCGGGGCCGATCCCTGACCG-GCCGAT-GCC-G-CCGT-TTG-GTT-T-TCCCA--TACCAAAGCGAGGTCATCCCAAAGGGG-GT-GC---G-CGGGGTGAGTCCCTTTCCCCCGTCGTCTGCCTCTGGCCTCGTGGG-TGCCC-G-GCGCG---C-TC------GACGGTC-CGAGCTC--CCTTG-----TT---GGGGCTCGCTTGTACGCAGGGGGGCGCAGGCCCGGGACTTGCCATTTGACGCCGTCGCGCGAATCTGTTGTTGGCCTCATCGGCTTTGCTTGGGCTCTCGGTTGGTGCGCCGCGTGTCTTTGGGCGGGCTTTGGG-TGGGGG--GCCTC---GGCTCCTCCCCGGGTTCGTCCGGCGCGGTTTCGCCTTCCGATCCTGCTCTGTTCGGAGTGGCCTAGCGCGCGTGCTGTCGGCAAGTACCATGAGCAGACATGTTGGGACCCGAAAGATGGTGAACTATGCCTGGCCAGGATGAAGCCAGAGGAAACTCTGGTGGAGGTCCGTAGCAATTCTGACGTGCAAATCGATTGTCAGAGCTGGGTATAGGGGCGAAAGACTAATCGAACCATCTA   [645]
A_alayseae                     AGTCTAACATGTGTGCGAGTCATTGGGCGCACTAAACCCAAAGGCGTAATGAAAGTGAAAGGGGGGCG-TCCCGGAGTCCTCGTGGCTTCGGTCGGCGCCCTCCGGGGCCGATCCCTGACCG-GTCGAT-GCC-G-CCGT-TTG-GTT-T-TCCCA--TGCCAAAGCGAGGTCATCCCAAAGGGG-GT-GC---G-CGGGGTGAGTCCCTTTCCCCCGTCGTCTGCCTCTGGCCTCGTGGG-AGCCC-G-GCGCG---C-TCT---TTGACGGTC-CGAGCTC--CCTCG-----TT---GGGGCTCGCTTGTACGCAGGGGGGCGCAGGCCCGGGACTTGCCATTTGACGCCGTCGCGCGAATCTGTTGTTGGCCTCATCGGCTTTGCTTGGGCTCTCGGTTGGTGCGCCGCGTGTCTTTGGGCGGGCTTTGGG-TGGGGG--GCCTC---GGCTCCTCCCCGGGTTCGTCCGGCGCGGTTTCGCCTTCCGATCCTGCTCTGTTCGGAGTGGCCTAGCGCGCGTGCTGTCGGCAAGTACCATGAGCAGACATGTTGGGACCCGAAAGATGGTGAACTATGCCTGGCCAGGATGAAGCCAGAGGAAACTCTGGTGGAGGTCCGTAGCAATTCTGACGTGCAAATCGATTGTCAGAGCTGGGTATAGGGGCGAAAGACTAATCGAACCATCTA   [648]
A_rodriguezensis               AGTCTAACATGTGTGCGAGTCATTGGGCGCACTAAACCCAAAGGCGTAATGAAAGTGAAAGGGGGGCG-TCCCGGAGTCCTCGTGGCTTCGGTCGGCGCCCTCCGGGGCCGATCCCTGACCG-GCCGAT-GCC-G-CCG---TG-GTT-T-TCCCA--TACCAAAGCGAGGTCATCCCAAAGGAG-GT-GC---G-CGGGGTGAGTCCCTTTCCCCCGTCGTCTGCCTCTGGCTTCGTGGG-TGCCC-G-GCGCG---C-TC------GACGGTC-CGAGCTC--CCTCG-----TT---GGGGCTCGCTTGTATGCAGGGGGGCGCAGGCCCGGGACTTGCCATTTGACGCCGTCGCGCGAATCTGTTGTTGGCCTCATCGGCTTTGCTTGGGCTCTCGGTTGGTGCGCCGCGTGTCTTTGGGCGGGCTTTGGG-TGGGGG--GCCTC---GGCTCCTCCCCGGGCTCGTCCGGCGCGGTTTCGCCTTCTGATCCTGCTCTGTTCGGAGTGGCCTAGCGCGCGTGCTGTCGGCAAGTACCATGAGCAGACATGTTGGGACCCGAAAGATGGTGAACTATGCCTGGCCAGGATGAAGCCAGAGGAAACTCTGGTGGAGGTCCGTAGCAATTCTGACGTGCAAATCGATTGTCAGAGCTGGGTATAGGGGCGAAAGACTAATCGAACCATCTA   [643]
gi|260850267|gb|FJ943446.1|    AGTCTAACATGTGTGCGAGTCATTGGGCGCACTAAACCCAAAGGCGCAATGAAAGTGAAAGGGGGGCG-TCCCGGGGTCCTTGTGGCTCCGGTCGGCGCCCTCCGGGGCCGATCCCTGACCG-GCCGAT-GCC-G-CC-T-ATG-G-T-G-TCCCA--TACCAAAGCGAGGTCATCCCAAAGGAG-GA-GC---A-CGGGGTGAGTCCCTTTCCCCCGCTGTTTACCTCCGGCTTCGTGGG-CGCCC-G-GCGCG---C-TC------GACGGTCTC----TC-TCCTCCTT---TCGGGGGAGGTGGCTTGTACGCAGGGGGGCGCAGGCCCGGGACTTGCCATTTGACGCCGTCGCGCGAATCTGTTGTTGGCCTCATCGGCTTTGCTTGGGCTCTCGGTTGGTGCGCCGCGTGTCTTTGGGCGGGCTTTGGGTTGGGGG---CTTC---GGCTCTCGCCCGGGTTCGTCCGGCGCGGTTTCGCCTTCCGATCCTGCTCTGTCCGGAGTGGCCTAGCGCGCGTGCTGTCGGCAAGTACCATGAGCAGACATGTTGGGACCCGAAAGATGGTGAACTATGCCTGGCCAGGATGAAGCCAGAGGAAACTCTGGTGGAGGTCCGTAGCAATTCTGACGTGCAAATCGATTGTCAGAGCTGGGTATAGGGGCGAAAGACTAATCGAACCATCTA   [646]
C_tanneri                      AGTCTAACATGTGTGCGAGTCATTGGGCGCACTAAACCCAAAGGCGTAATGAAAGTGAAAGGGGGGCG-TCCCGGAGTCCTTGTGGCTCCGGCTGGCGCCCTCCGGGGCCGATCCTTGACTG-TTTGAT-GCC-G-CTTG---G-GTT-TATCCCA--TACCAAAGCGGGGCT-----AAAGGGATAATGCTAGG-CGGGGTGAGTTCCTTTCCCCCGTC--C-ATCTCTGGCCTCGTGGG-TACCC-G-GCGCG---C-TCTAAATCGACGGTC-CGGACTC-TC-T------TTACGGGGAGTTCGCCTGTACGCAGGGGGGCGCAGGCCCGGGACTTGCCATTTGACGCTGTTGCGCGAATCTGTTGTTGACCTCACTGGCTTTGCTTGGGCTCTCGGTTGGTGCG--GTGCGTCT--GGGCGGGCTTTGGG-TGGGGG---CTTC---GGCTTCTGCCCGGGTTCGTCCGGCGCGTCCGTGCCTTCCGATCCTGCTCTGTCCGGAGTGGCCTAGCGTGCGTGCTGTCGGCAAGTACCATGAGCAGACATGTTGGGACCCGAAAGATGGTGAACTATGCCTGGCCAGGATGAAGCCAGAGGAAACTCTGGTGGAGGTCCGTAGCAATTCTGACGTGCAAATCGATTGTCAGAGCTGGGTATAGGGGCGAAAGACTAATCGAACCATCTA   [644]
C_africanus_28S                --TCTAACATGTGCGCGAGTCATTGGGCGCACTAAACCCAAAGGCGCAATGAAAGTGAAAGGGGGGCG-CCCCGGGGTCCTCGTGGCCTCGGTCGGCGTCCTCCGGGGCCGATCCTCGACCG-GCCGATTATCAGGCCGC-CGG-GTT-T-TCCCG--TACCAAAGCGGGGCCGTTCTAAAGGAG-GT-GC---G-CGGGGTGAGTCCCTTTCCCCCGTCGACTGCCTCCGGCCTCGTGGG-TACCC-G-GCGCG---C-TC------GGCGGTC-CGGGCTC--CGTT------CACGCGGAGCTCGCCTGTACGCAGGGGGGCGCAGGCCCGGGACTTGCCATATGACGCCGTCGCGCGAATCTGTTGTTGGCCTCATCGGCTTTGCTTGGGCTCTCGGTTGGTGCGCCGCGTGTCTTTGGGCGGGCTTTGGG-TGGGGG---CTTC---GGCTTCTCCCCGGGTCCGTCCGGCGCGGTTTCGCCTTCCGATCCTGCTCTGTCCGGAGTGGCCTAGCGCGCGTGCTGTCGGCAAGTACCACGAGCGGACATGTTGGGACCCGAAAGATGGTGAACTATGCCTGGCCAGGATGAAGCCAGAGGAAACTCTGGTGGAGGTCCGTAGCAATTCTGACGTGCAAATCGATTGTCAGAGCTGGGTATAGGGGCGAAAGACTAATCGAACCATCTA   [647]
Gaetice_depressus              AGTCTAACATGTGTGCGAGTCATTGGGCGCACTAAACCCAGAGGCGTAATGAAAGTGAAAGGGGGGCG-TCCCGGGGTCTTCG-GGCCTCGGTCGGCGCCCTCCGGGGCCGATCCCCGACC--GCCTGTTGCC-G-TTG-----CG-T-T-TCCCA--TACCAAAGCGAGGTC-----AA-GGGG-GC-GC---G-CGGGGTGAGTCCCTTTCCCCCGC-G-CTACCTCCGGCTTCGTGGG-TTCGC-G-GCGCG---C-GC------GACGGTC-CG-GCTC---CTT------CA-CGGGAG-TCGCTTGTACGCAGGGGGGCGCAGGCCCGGGACTTGCCATTCGACGCCGTCGCGCAAATCTGTTGTTGGCCTCGCCGGCTTTGCTTGGGCTCTCGGTTGGCGCGCCGCGCGTC---AGGCGGGCTTTGGG-TGGGGG---TTTC---GGCTCTCACTCGGGTTCGTCCCGCGCGGTTTTGCCTTCCGATCCTGCTCTGTCCGGAGTGGCCTAGCGCGCGTGCTGTCGGCAAGTACCATGAGCAGACATGTTGGGACCCGAAAGATGGTGAACTATGCCTGGCCAGGATGAAGCCAGAGGAAACTCTGGTGGAGGTCCGTAGCAATTCTGACGTGCAAATCGATTGTCAGAGCTGGGTATAGGGGCGAAAGACTAATCGAACCATCTA   [626]
EU920978                       AGTCTAACATGTGTGCGAGTCATTGGGCGCACTAAACCCAAAGGCGCAATGAAAGTGAAAGGTGGGCG-TCCCGGGGTCCTCGTGGCCTCGGT-GGCGCCCTCCGGGGCCGATCCCCGACCG-GCTGAT-GCC-G-CCG---TA-T-T-T-CCCCA--TTCCAAAGCGGGGTCATTCCAAAGGAG-GT-GC---G-CGGGGTGAGAACCTTTCCCCCGTTGCCTACCTCTGGCCTCGTGGGGAGTGC-G-GTGCG---C-TC------GGTGGTC-CGAGCTCG--------------------CTCGCTTGTACGCAGGGGGGCGCAGGCCCGGGACTTGCCATTTGACGCCGTCGCGCGAATCTGTTGTTGGCCTCACTGGCTTTGCTTGGGCTCTCGGTTGGGGTGCCGTGTGTCTTTGGGCGGGCTTTGGG-TGGGGG---CTTC---GGCTTCTCCCCGGGTTCGTCCGGCGCGGTTTCTCCTTCCGATCCTGCTCTGTCCGGAGTGGTCTAGCGCGCGTGCTGTCGGCAAGTACCACGAGCAGACATGTTGGGACCCGAAAGATGGTGAACTATGCCTGGCCAGGATGAAGCCAGAGGAAACTCTGGTGGAGGTCCGTAGCAATTCTGACGTGCAAATCGATTGTCAGAGCTGGGTATAGGGGCGAAAGACTAATCGAACCATCTA   [631]
DQ079781                       AGTCTAACATGTGTGCGAGTCATTGGGCGCACTAAACCCAAAGGCGCAATGAAAGTGAAAGGGGGGTG-TCCCGG---CTTC--GG--TCGGT-GGCGCCCTCCGGGGCCGATCCCTGACCG-GCCGAT-GCC-G-CCG----G-G-TCT-TCCCA--TACCAAAGCGAGGTCATTCCAAAAGAG-GT-GC---G-CGGGGTGAGTCCCTCTCCCCCGTCGTCTACCTCTGGCTTCGTGGGTTGCCC-G-GCGCG---C-TC------GGTGGTC-CGAGCTTG--------------------CTCGCCTGTATGCAGGGGGGCGCAGGCCCGGGACTTGCCATACGACGCCGTCGCGCGAATCTGTTGTTGGCCTCATCGGCTCTGCTTGGGCTCTCGGTTGGTGTGCCGCGTGTCTTTGGGCGGGCTTTGGG-CGGGGG---CTTC-ACGGCTTCTTCCCGGGTTCGTCCGGCGCGGTTACGCCTTCTGATCCTGCTCTGTCCGGAGTGGCCTAGCGCGTGTGCTGTCGGCAAGTACCATGAGCAGACATGTTGGGACCCGAAAGATGGTGAACTATGCCTGGCCAGGATGAAGCCAGAGGAAACTCTGGTGGAGGTCCGTAGCAATTCTGACGTGCAAATCGATTGTCAGAGCTGGGTATAGGGGCGAAAGACTAATCGAACCATCTA   [626]
DQ079800                       AGTCTAACATGTGTGCGAGTCATTGGGCGCACTAAACCCAAAGGCGCAATGAAAGTGAAAGGGGGGTG-TCTCGGGGTCCTCGTGGCTCCGGC-GGCGCCCTCCGGGGCCGATCCCTGACCG-GCCGAC-GCC-G-CTG---TG-GCT-A-TCCCA--TACCAAAGCGGGGTCGA------GGGG-GT-GC---G-CGGGATGAGTCCCTCTCTCTCGTTG-CTACCTCCGGCCTCGTGGG-TGCCT-G-GCGCG---C-TC------GACGGTC-CGAGCTTG--------------------CTCGCTTGTACGCAGGGGGGCGCAGGCCCGGGACTTGCCATGTGACGCTGTCGCGCGAATCTGTTGTTGGCCTCATCGGCTTTGCTTGGGCTCTCGGTTGGCGTGCCGCGTGTCTTTGGGCGGGCTTTGGG-TGGGGG---CTTC---GGCTCTCGCTCGGGTTCGTCCGGCGCGGTTCCGCCTTCCGATCCTGCTCTGTCCGGAGTGGCCTAGCGCGCGTGCTGTCGGCAAGTACCATGAGCAGACATGTTGGGACCCGAAAGATGGTGAACTATGCCTGGCCAGGATGAAGCCAGAGGAAACTCTGGTGGAGGTCCGTAGCAATTCTGACGTGCAAATCGATTGTCAGAGCTGGGTATAGGGGCGAAAGACTAATCGAACCATCTA   [624]
EU920977                       AGTCTAACATGTGTGCGAGTCATTGGGCGCACTAAACCCAGAGGCGAAATGAAAGTGAAAGGGGGGCGTTC---------------CTTCGGG-GGCGTCTCCCGGGGCCGATCCTCGACCG-GCCGCA-GCA-G-CCG-----CCCAAG--CCCACTTGCCAAAGCGGGGCCATYCCAAAGGGG-GT-GC---G-CGGGGTGAGACCCTTTCCCCCGTTGTCTACCTCCGGCCTCGTGGG-TTTGT-G-GCGTG---C-TCTC----GGTGGTC-CGGGCCC----TTTCCG--------GGGCTCGCTTGTACGCAGGGGGGCGCAGGCCCAGGACTTGCCATGCGACGCCGTCGCGCGAATCTGTTGTTGGTCTCATCGGCTTTGCTTGGGCTCTCGGTTGGCGGGCCGCGTGTCTTTGGGCGGGCTTTGGG-TGGGGG---TCTC---GGCCTCTACCCGGGCTCGTCCGGCGCGGTTTCGCCTTCCGATCCTGCTCTGTCCGGAGTGGCCTAGCGCGCGTGCTGTCGGCAAGTACCATGAGCAGACATGTTGGGACCCGAAAGATGGTGAACTATGCCTGGCCAGGATGAAGCCAGAGGAAACTCTGGTGGAGGTCCGTAGCAATTCTGACGTGCAAATCGATTGTCAGAGCTGGGTATAGGGGCGAAAGACTA-TCGAACCATCTA   [627]
EU920976                       AGTCTAACATGTGTGCGAGTCATTGGGCGCACTAAACCCAGAGGCGAAATGAAAGTGAAAGGGGGGTG-TCCCGGGGTC-TC--GGCTTCGGT-GGCGCCCTCCGGGGCCGATCCTTGACCT-GTCGAT-GCC-G-CCGTG--GTG-TTTTTCCCACTTGCCAAAGCGGGGCCATTCCAAAGGAG-GT-GA---GGTGGGGTGAGACCCTTTCCCCCGCC--C-GCCTCTGGTCCCGTGGG-CGCCC-G-GCGCGTTTCATC------TTCGGTC-CGGGGGGG-AGT---CAAATCC---T-CCTCGCCTGTACGCAGGGGGGCGCAGGCCTGGGACTTGCCATACGACGCCGTCGTGCGAATCTGTTGTTGGCCTCATCGGCTCTGCTTGGGCTCTCGGTTGGCGTGCCGCGTGTCTTTGGGCGGGCTTTGGG-TGGGGGTCTCTTTGTAGGCCTCTCCCCGGGCTCGTCCGGCGCGGTGTCGCTTTCCGATCCTGCTCTGTCCGGAGTGGCCTAGCACGCGTGCTGTCGGCAAGTACCATGAGCAGACATGTTGGGACCCGAAAGATGGTGAACTATGCCTGGCCAGGATGAAGCCAGAGGAAACTCTGGTGGAGGTCCGTAGCAATTCTGACGTGCAAATCGATTGTCAGAGCTGGGTATAGGGGCGAAAGACTAATCGAACCATCTA   [653]
EU920979                       AGTCTAACATGTGTGCGAGTCATTGGGCGCACTAAACCCAAAGGCGCAATGAAAGTGAAAGGCAGGTG--CTTA-------------TT---T-GGTGCCTGCCGGGGCCGATCCTCGACCG-GCTGAT-GCC-G-CCGTCGTC-------TCCCA--TACCAAAGCGGGATC-T-----AGGAG-GT-GC---G-CGTGGTGAGACCCTTTCCCACGTTGTCTGCCTCCGGTCTCGTGGGGGGCGCGGTGCGC------TC------GGTGGTC-CGAGTCT----TTAC----------GGGCTCGCCTGTACGCAGGGGGGCGCAGGCCCGGGACTTGCCGTATTACGCCGT-GCGCGAATCTGTTGTTGGCCTCACTGGCTTTGCTTGGGCTCTCGGTTGGGGTGCCGCGTGTCTTTGGGCGGGCTTTGGG-TGGGGG---TTTC---GGCTCTCTCCCGGGTTCGTCCGGCGCGGTTACTCTTTCCGATCCTGCTCTGTCCGGAGTGGTCTAGCGCTTGTGCTGTAGGTAAGTACCAAGAGCAGACATGTTGGGACCCGAAAGATGGTGAACTATGCCTGGCCAGGATGAAGCCAGAGGAAACTCTGGTGGAGGTCCGTAGCAATTCTGACGTGCAAATCGATTGTCAGAGCTGGGTATAGGGGCGAAAGACTA-TCGAACCATCTA   [612]
;
END;


begin paup;
outgroup EU920979; [ Praebebalia longidactyla ]
charset unalignable = 69-70 72-74 123 130 134 136-151 157-158 186-196 242 248 250 255-268 276 284-304 436-437 443-445 450-452;
exclude unalignable;
end;
