# Supplementary material for: Molecular Systematics of the Deep-Sea Hydrothermal Vent Endemic Brachyuran Family Bythograeidae: A Comparison of Three Bayesian Species Tree Methods
Source: PLoS One. 2012 Mar 5;7(3):e32066. doi: 10.1371/journal.pone.0032066 (PMC3293879; doi:10.1371/journal.pone.0032066)
Supplement: Dataset S4 — Sequence alignment of the NaK gene used in the Outgroup Identification analyses. (23 taxa; Nexus format). (NEX) [file pone.0032066.s010.nex]

#NEXUS 


BEGIN DATA;
	DIMENSIONS  NTAX=23 NCHAR=523;
	FORMAT DATATYPE=DNA  MISSING=? GAP=- ;
MATRIX
Ranina_ranina            TGGAAAACACTTTCTAGAATTGCTGCTCTTTGTAACCGTGCTGAGTTCAAAACTGGACAGGAGGATGTGCCCATCTTGAAGCGAGAAGTGAATGGTGATGCTTCAGAGGCTGCATTGCTGAAGTGTGTGGAGCTGGCTGTTGGAGATGTGAGGGGCTGGCGTACACGTAACAAGAAGGTTTGTGAAATTCCCTTCAACTCCACCAACAAGTACCAGGTGTCCATCCATGAGACTCAGGACAAAAATGATCCTCGCTACCTGCTGGTGATGAAGGGAGCCCCAGAGAGGATACTTGAGCGATGCTCCACAATCTACATGAATGGAGAAGAGAAACCTCTCGATGAAGAAATGAAAGAATCTTTCAACAATGCGTATCTGGAGCTGGGAGGCCTTGGAGAGCGTGTGCTGGGCTTTTGTGACTACATGCTACCATCTGACAAATACCCTTTGGGCTACCCCTTCGATGCTGACAATGTCAACTTCCCTGTGCATGGTCTGCGTTTTGTAGGACTCATGTCCATGA
Tokoyo_eburnea           TGGAAGGCACTGTCTAGGATTGCGGCTCTCTGCAACCGTGCTGAATTCAGGACTGGCCAGGAAGATGTACCCATCTTAAAGCGAGAGGTGAATGGTGATGCTTCTGAGGCTGCTCTGCTGAAGTGTGTGGAACTGGCAGTTGGAGATGTGCGAGGCTGGCGTACTCGTAATAAGAAGGTTTGTGAGATTCCTTTCAACTCCACCAACAAGTATCAGGTATCCATCCATGAAACCCAAGATAAGAATGACCTTCGTTACCTCCTTGTGATGAAGGGAGCCCCCGAGAGGATCCTTGAACGATGCTCCACCATCTTCATGAATGGCGAGGAGAAACCTCTGGATGAGGAGATGAAGGAATCTTTCAACAATGCTTACCTTGAGTTGGGAGGTCTTGGAGAGCGTGTATTGGGTTTCTGTGACTACATTCTGCCTACTGACAAGTACCCTCTGGGCTATCCCTTCGATGCTGATGCCACAAACTTCCCTGTACATGGTCTCAGATTTGTAGGACTCATGTCCATGA
Eriocheir_japonica       TGGAAGACCCTCTCCAGGATCGCTGCTCTATGCAACCGTGCTGAGTTCAAAACTGGCCAGGAAGATGTTCCCATCCTGAAACGAGAGGTGAACGGTGATGCTTCTGAGGCAGCCCTACTGAAGTGTGTGGAACTGGCTGTTGGAGATGTCAGAGGCTGGCGTTCCCGCAACAAGAAGGTTTGTGAGATTCCCTTCAACTCCACCAACAAATACCAAGTGTCTATCCACGAGACACAGGACAAGAATGATCCTCGCTACCTCCTCGTAATGAAGGGTGCCCCCGAGAGAATCCTTGAGCGATGCTCAACCATCTTCATGAATGGTGAGGAAAAGGCTCTGGATGAGGAACTGAAGGAATCTTTCAACAATGCCTACCTTGAGCTCGGAGGTCTTGGAGAGCGTGTGCTGGGCTTCTGTGACTACATGCTTCCCTCAGACAAGTATCCCCTGGGTTATCCCTTCGATGCTGATTCTGTCAATTTCCCCGTACATGGCCTCAGGTTTGTCGGACTCATGTCCATGA
Mictyris_longicarpus     TGGAAGACCCTGTCCCGGATTGCTGCTCTCTGCAACCGTGCCGAGTTCAAGACTGGCCAGGAAGATGTTCCCATCTTGAAGCGAGAGGTGAACGGTGATGCTTCTGAGGCTGCTCTGCTGAAGTGTGTGGAACTGGCTGTTGGAGACGTCAGGGGCTGGCGTTCACGCAACAAGAAGGTTTGTGAGATTCCTTTCAACTCCACCAACAAATACCAAGTGTCCATCCACGAGACACAGGACAAGAATGATCCTCGCTACCTCCTGGTGATGAAGGGTGCTCCCGAGAGGATCCTGGAGCGCTGCTCAACTATCTTCATGAATGGTGAGGAAAAGCCCCTCGACGAAGAGATGAAGGAAGCATTCAACAATGCCTACCTTGAACTCGGTGGTCTTGGAGAGCGTGTGCTGGGTTTCTGTGACTACATGCTTCCCTCAGACAAGTATCCCCTAGGTTATCCCTTCGATGCYGACTCCGTCAACTTCCCCGTACATGGCCTCAGGTTTGTTGGACTCATGTCCATGA
Amphiuca_crassipes       TGGAAGGCCCTCTCCAGGATTGCTGCCCTTTGCAACCGTGCTGAGTTCAAGACTGGACAGGAAGACGTTCCCATCCTGAAGCGAGAGGTTAATGGTGATGCCTCTGAGGCTGCTCTTCTGAAGTGTGTTGAACTGGCTGTTGGAGAYGTGAGGGGCTGGCGTTCCCGCAATAAGAAGGTTTGTGAGATTCCTTTCAACTCCACCAACAAGTACCAAGTGTCCATCCACGAAACCCAGGACAAGAACGACCCTCGCTACCTCCTGGTGATGAAGGGTGCCCCCGAGAGGATCCTTGAGCGGTGTTCCACCATCTTCATCAATGGTGAGGAAAAGGCACTCGATGAGGAGATGAAAGAAGCCTTCAACAATGCTTACCTTGAACTCGGAGGTCTCGGAGAGCGTGTGCTGGGTTTCTGCGACTACATGCTTCCCTCCGACAAGTACCCCCTGGGCTATCCCTTCGATGCTGATGCCGTCAACTTCCCCGTGCACGGCCTCAGGTTCGTGGGACTCATGTCCATGA
Calappa_philargius       TGGAAGGCTCTCTCTAGGATTGCTGCTCTCTGCAACCGTGCCGAGTTCAAGACTGGCCAGGAGGACGTGCCCATCCTGAAGCGAGAGGTGAACGGCGATGCTTCCGAGGCTGCTCTGCTGAAGTGCGTTGAACTGGCGGTCGGAGACGTGAGGGGCTGGCGTTCCCGCAACAAGAAGGTCTGCGAGATTCCTTTCAATTCCACCAACAAGTACCAGGTGTCCATCCACGAGACCCAGGACAAGAACGACCTTCGCTACTTGCTCGTGATGAAGGGTGCCCCCGAGAGGATCCTGGAACGATGCTCCACCATCTTCATGAACGGCGAAGAGAAGCCTCTGGATGAGGAGATGAAGGAAGCTTTCAACAATGCCTACCTGGAATTGGGTGGACTCGGAGAGCGTGTGCTTGGCTTCTGTGACTACGTGCTGCCTTCTGACAAGTATCCCCTCGGCTATCCCTTCGATGCCGATTCCGTGAACTTCCCGGTGCACGGCCTTCGATTCGTGGGGCTCATGTCCATGA
Pugettia_nipponensis     TGGCAGGCTCTCTCCAGGATTGCCGCTCTCTGCAACCGTGCCGAGTTCAAGACAGGACAAGAGGACGTTGCTATCCTGAAGAGAGAGGTGAATGGTGATGCTTCTGAGGCTGCTTTGCTGAAATGTGTTGAGTTGGCAATCGGAGACGTGAGAGGCTGGCGTTCAAAGAACAAGAAGGTTTGTGAGATTCCTTTCAACTCCACCAACAAGTACCAGGTGTCTATCCACGAGACCCAGGACAAGAATGACCTTCGTTACTTGCTTGTGATGAAGGGAGCCCCTGAGAGGATCTTGGAACGGTGCTCCACTATCTTCATGAATGGTGAGGAGAAGCCTTTGGATGAGGAGCTGAAGGAGTCTTTCAACAATGCTTACCTAGAGTTGGGTGGGCTTGGTGAGCGTGTACTTGGCTTCTGCGACTACACACTACCTTCAGACAAGTACCCTCTTGGCTATCCCTTCGATGCCGATAACGTCAACTTCCCAGTGCACGGCCTCAGATTCGTTGGGCTGATGTCCATGA
Platymaia_remifera       TGGCAGGCTCTCTCCAGGATTGCTGCGCTCTGTAACCGTGCTGAATTTAAGACAGGACAAGAGAGTGTAGCCATCTTGAAGAGAGAGGTGAATGGTGATGCTTCTGAGGCTGCTTTGCTGAAGTGTGTGGAGTTGGCAATTGGAGATGTGAGAGGTTGGCGTTCAAAGAACAAGAAGGTTTGTGAGATTCCTTTCAACTCCACCAATAAGTACCAGGTGTCCATCCACGAGACCCAGGACAAGAATGACCTTCGCTACTTGCTGGTGATGAAGGGCGCCCCCGAGAGGATCCTTGAAAGGTGCACCACTATCTTCATGAATGGCGAGGAGAAACCTTTGGATGAGGAGATGAAGGAATCCTTCAACAATGCTTATCTAGAATTGGGTGGGCTTGGAGAGCGTGTGCTCGGTTTCTGCGACTATGTACTGCCTTCAGACAAGTATCCTCTCGGCTATCCCTTCGATGCAGACAATGTAAATTTCCCCGTGCAYGGCCTTAGATTCGTTGGACTGATGTCCATGA
Carcinoplax_longimana    TGGAAGGCTCTCTCCAGGATTGCCGCTCTTTGCAACCGCGCTGAGTTCAAGACAGCCCAGGAGGACGTGCCCATCCTGAAGCGAGAGGTGAATGGTGATGCTTCTGAGGCTGCTTTGCTGAAGTGTGTGGAGCTGGCTGTTGGAGATGTGAGGGGCTGGCGTACCCGCAACAAGAAAGTCTGTGAGATTCCCTTCAACTCCACCAACAAATACCAGGTGTCCATCCACGAGACCCAGGACAAGAATGACCTCCGCTACCTCCTTGTGATGAAGGGTGCTCCCGAGAGGATCCTCGAACGTTGCTCCACCATCTTCATGAATGGTGAGGAGAAACCTCTGGATGAGGAGATGAAGGAATCTTTCAACAATGCTTACCTGGAATTGGGTGGTCTTGGAGAGCGTGTACTTGGTTTCTGTGACTACGTCCTGCCTTGCGACAAGTAYCCCTTGGGCTATCCCTTCGATGCCGACTCCGTGAACTTCCCCGTGCATGGGCTTCGATTCGTGGGACTGATGTCCATGA
Ovalipes_punctatus       TGGAAGGCGCTTTCCAGGATTGCTGCTCTCTGCAACCGTGCCGAGTTCAAGACGGCCCAGGATGATATACCCATTCTCAAGCGAGAGGTGAATGGTGATGCTTCAGAGGCTGCTTTGCTGAAATGTGTGGAACTGGCAGTTGGAGACGTGAGGGGCTGGCGTACCAAAAACAAGAAGGTCTGCGAGATTCCTTTCAACTCCACCAATAAGTACCAGGTGTCTATCCATGAGACCCAGGATAAGAATGACCTTCGCTACTTGCTTGTGATGAAGGGTGCCCCTGAGAGGATCCTTGAACGCTGCTCCACTATCTTCATGAATGGCGAGGAGAAACCTCTAGATGAGGAGATGAAGGAATCTTTCAACAATGCTTACCTGGAGTTGGGTGGGCTTGGAGAGCGTGTGCTGGGCTTCTGTGACTACACCCTGCCTACTGACAAGTACCCTCTGGGCTATCCCTTTGATGCAGATAACGTGAACTTCCCCGTGCACGGCCTTCGATTTGTTGGACTGATGTCCATGA
Cancer_japonica          TGGAAAGCTCTCTCCAGGATTGCTGCTCTCTGCAACCGTGCTGAGTTCAAGACTGCCCAAGATGATGTGCCCATCCTGAAGCGTGAAGTGAATGGTGATGCTTCTGAGGCTGCTTTGCTGAAGTGTGTGGAATTGGCTATCGGAGATGTTAGGGGCTGGCGTACCCGCAACAAGAAGGTCTGTGAAATTCCTTTCAACTCTACCAACAAGTACCAGGTATCTATCCATGAGACCCAAGACAAGAATGACACTCGCTATTTGCTTGTGATGAAGGGTGCCCCTGAGCGGATCCTGGAACGTTGCTCCACCATCTTCATGAATGGAGAGGAAAAACCTCTGGATGAGGAGATGAAGGAAGGTTTCAACAATGCTTACCTTGAATTGGGTGGGCTAGGAGAGCGTGTACTTGGTTTCTGTGACTACATCCTGCCTACTGACAAGTACCCCCTGGGCTATCCCTTTGATGCTGATTCCGTGAACTTCCCTGTGCATGGCCTTCGATTTGTTGGACTAATGTCCATGA
Cryptopodia_fornicata    TGGAAGGCTCTCTCCAGGATTGCAGCTCTCTGTAACCGTGCAGAGTTCAAAACAGGCCAGGAGGACGTGCCCATCCTGAAGCGAGAGGTGAATGGTGATGCCTCTGAGGCTGCTTTGCTGAAGTGTGTGGAACTGGCAGTTGGAGATGTGAGGGGCTGGCGTTCCCGCAACAAGAAGGTCTGCGAAATTCCTTTCAACTCCACTAACAAGTACCAGGTGTCTATCCATGAGACCCAGGATAAGAATGACCTTCGCTACCTGCTTGTAATGAAGGGTGCCCCTGAGAGGATCCTTGAACGATGCTCCACTATCTTCATGAATGGCGAGGAGAAGGCTCTAGATGAGGAGATGAAGGAAGCTTTCAACAATGCTTACCTGGAGTTGGGTGGCCTTGGAGAGCGTGTACTTGGTTTCTGTGACTATGTACTGCCTTCTGACAAATACCCCTTGGGCTATCCCTTTGATGCTGATGCTGTGAATTTCCCAGTGCATGGCCTTAGATTCGTTGGACTTATGTCTATGA
Paradorippe_granulata    TGGAAGGCACTGTCTAGAATTGCTGCTCTCTGCAACCGCGCTGAATTCAAGACTGCACAAGAAGAGGTACCCATTTTGAAGCGAGAGGTGAATGGTGACGCTTCTGAGGCTGCCTTGCTGAAGTGCGTCGAGTTGGCTATTGGAGATGTGAGGGGCTGGCGTTCTCGCAACAAGAAGGTTTGTGAAATTCCTTTCAACTCCACCAACAAGTATCAGGTGTCTATCCACGAGACTCAAGATAAGAATGACCTTCGTTATTTGCTTGTGATGAAGGGTGCCCCTGAGAGAATTCTTGAACGATGCTCTACAATCTTCATGAACGGCGAGGAGAAACCTTTGGATGAAGAGATGAAGGAATCTTTCAACAATGCCTACCTGGAATTGGGTGGTCTTGGTGAGCGAGTACTTGGGTTCTGTGACTACACTTTACCTTCTGACAAATACCCTCTTGGCTACCCCTTCGACGCAGACGCTGTGAACTTCCCTGTACATGGCCTTAGGTTCGTTGGACTCATGTCTATGA
Jonas_distincta          TGGAAGGCACTTTCCCGAATTGCTGCTCTATGCAACCGTGCAGAGTTCAAGACAGGCCAGGAAGAAGTTCCCATCCTAAAGAGAGAAGTGAATGGTGATGCTTCCGAGGCAGCTTTGCTGAAGTGCGTGGAACTGGCAGTCGGAGACGTGAGGGGCTGGCGCACCCGCAACAAGAAGGTCTGTGAGATTCCTTTCAACTCCACCAACAAGTACCAGGTGTCCATCCACGAGACCCAGGAGAAGAATGACCTGCGCTACCTGCTTGTGATGAAGGGTGCCCCCGAGAGGATCCTTGAACGATGCTCCACCATCTTCATGAATGGTGAGGAGAAGCCTCTGGATGAGGAGATGAAGGAAGCTTTCAACAATGCTTACCTGGAGTTGGGTGGGCTTGGAGAGCGTGTGCTTGGCTTCTGTGACTACGTACTACCTTCCGACAAATACCCCTTGGGCTATCCCTTTGATGCCGATGCCGTGAACTTCCCCGTGCATGGCCTTAGATTTGTTGGACTGATGTCCATGA
B_thermydron             TGGAAGGCTCTCTCCAGGATTGCCGCTCTCTGCAACCGTGCCGAGTTCAAGACTGCCCAGGAAGATGTACCCATCCTGAAGCGAGAGGTGAATGGCGATGCTTCCGAGGCCGCTTTGCTGAAGTGTGTGGAGCTGGCTATTGGAGATGTGAGGGGCTGGCGTACTCGCAACAAGAAGGTCTGCGAGATTCCTTTCAACTCCACCAACAAGTACCAGGTGTCTGTCCATGAGACCCAGGACAAGAATGAACTCCGCTACTTGCTTGTGATGAAGGGCGCCCCAGAGAGGATCCTCGAACGATGCTCCACCATCTTCATGAATGGCGAGGAGAAACCTCTGGATGAAGAGATGAAGGAATCTTTCAACAATGCTTATCTGGAATTGGGCGGCCTTGGAGAGCGTGTACTGGGCTTCTGCGACTACGTACTGCCTAGTGACAAGTACCCCTTGGGCTATCCCTTCGATTCGGATACTGCGAACTTCCCCGTGCACGGCCTTCGATTCGTCGGACTGATGTCCATGA
B_vrijenhoeki            TGGAAGGCTCTCTCCAGGATTGCCGCTCTCTGCAACCGTGCCGAGTTCAAGACTGCCCAGGAAGATGTACCCATCCTGAAGCGAGAGGTGAATGGCGATGCTTCCGAGGCCGCTTTGCTGAAGTGTGTGGAGCTGGCTATTGGAGATGTGAGGGGCTGGCGTACTCGCAACAAGAAGGTCTGCGAGATTCCTTTCAACTCCACCAACAAGTACCAGGTGTCTGTCCATGAGACCCAGGACAAGAATGAACTCCGCTACTTGCTTGTGATGAAGGGCGCCCCAGAGAGGATCCTCGAACGATGCTCCACCATCTTCATGAATGGCGAGGAGAAACCTCTGGATGAAGAGATGAAGGAATCTTTCAACAATGCTTATCTGGAATTGGGCGGCCTCGGAGAGCGTGTACTGGGCTTCTGCGACTACGTACTGCCTAGTGACAAGTACCCCTTGGGCTATCCCTTCGATTCGGATACTGCGAACTTCCCCGTGCACGGCCTTCGATTCGTCGGACTGATGTCCATGA
B_microps                TGGAAGGCTCTCTCCAGGATTGCCGCTCTCTGCAACCGTGCCGAGTTCAAGACTGCCCAGCAAGATGTACCCATCCTGAAGCGAGAGGTGAACGGCGATGCTTCCGAGGCTGCTTTGCTGAAGTGTGTGGAGCTGGCCATTGGAGACGTGAGGGGCTGGCGTACTCGCAACAAGAAGGTCTGYGAGATTCCTTTCAACTCCACCAACAAGTACCAGGTGTCTGTCCACGAGACCCAGGACAAGAACGAACTTCGCTATTTGCTTGTGATGAAGGGCGCCCCAGAGAGGATCCTCGAACGATGCTCCACCATCTTCATGAATGGCGAGGAGAAACCTCTGGATGAAGAGATGAAGGAATCTTTCAACAATGCTTACCTGGAATTGGGTGGACTTGGAGAGCGTGTGCTGGGCTTCTGCGACTACATACTGCCTAGCGACAAGTACCCCTTGGGCTATCCCTTCGATTCCGATACTGCGAACTTCCCCGTGCACGGCCTTCGATTTGTCGGACTGATGTCCATGA
Segonzacia               TGGAAGGCTCTCTCCAGGATTGCCGCTCTCTGCAACCGTGCTGAGTTCAAGACAGCCCAGGGGGATATACCCATCCTGAAGCGAGAGGTGAATGGTGATGCTTCTGAGGCTGCTTTGCTGAAGTGTGTGGAGCTGGCTATTGGAGATGTGAGGGGCTGGCGTTCCCGCAATAAGAAGGTCTGTGAGATTCCTTTCAACTCCACCAATAAGTACCAAGTGTCTGTCCATGAGACCCAGGACAAGAATGAGCTTCGCTACTTGCTTGTGATGAAGGGTGCCCCTGAGAGGATTCTGGAACGATGCTCCACCATCTTCATGAATGGTGAGGAGAAACCTCTGGATGAGGAGATGAAGGAATCTTTCAACAATGCTTACCTGGAGTTGGGTGGGCTTGGAGAGCGTGTACTGGGCTTCTGTGACTATGTACTGCCTTCTGACAAGTACCCGCTGGGCTATCCCTTCGATTCAGACACCGCGAACTTCCCCGTGCATGGTCTTCGATTTGTCGGATTAATGTCCATGA
Gandalfus                TGGAAGGCTCTCTCCAGAATTGCCGCTCTCTGCAATCGTGCCGAGTTCAAGACAGCCCAGGGGGATATACCCATCCTGAAGCGAGAGGTGAATGGTGATGCTTCTGAGGCCGCTTTGCTGAAGTGTGTGGAGCTGGCTATTGGAGATGTGAGGGGCTGGCGTACCCGCAACAAGAAGGTCTGTGAGATTCCTTTCAACTCCACCAATAAGTACCAAGTGTCTATCCACGAGACCCAGGACAAGAATGAGCTTCGTTACTTGCTTGTGATGAAGGGTGCCCCTGAGAGGATCCTGGAACGATGCTCCACCATCTTCATGAATGGCGAGGAGAAACCTCTGGATGAGGAGATGAAGGAATCTTTCAACAATGCTTACCTGGAGTTGGGTGGGCTTGGAGAGCGTGTATTGGGCTTCTGTGACTATGTACTGCCTTCTGACAAGTACCCGCTGGGCTATCCTTTCGATGCAGACTCCGTGAACTTCCCTGTGCATGGTCTTCGATTTATTGGACTAATGTCCATGA
Cyanagraea               TGGAAGGCTCTCTCCAGGATTGCCGCTCTCTGCAACCGTGCTGAGTTCAAGACAGCCCAGGGGGATATACCCATCCTGAAGCGAGAGGTGAATGGTGATGCTTCTGAGGCTGCTTTGCTGAAGTGTGTGGAGCTGGCTATTGGAGATGTGAGGGGCTGGCGTACCCGCAACAAGAAGGTCTGCGAGATTCCTTTCAACTCCACCAATAAGTACCAAGTGTCTATCCACGAGACCCAGGACAAGAATGAGCTTCGCTACTTGCTTGTGATGAAGGGTGCCCCTGAGAGGATCCTGGAACGATGCTCCACCATCTTCATGAATGGCGAAGAGAAACCTCTGGATGAGGAGATGAAGGAATCTTTCAACAATGCTTACCTGGAGTTGGGTGGGCTTGGAGAGCGTGTACTGGGCTTCTGTGACTATGTACTGCCTTCTGATAAGTACCCGCTGGGCTATCCCTTTGATTCAGACTCTGTGAACTTCCCCGTGCATGGTCTTCGATTTATCGGACTAATGTCCATGA
A_tomentosa              TGGAAGGCTCTCTCCAGGATTGCCGCTCTCTGCAACCGTGCTGAGTTCAAGACAGCCCAGGAGGATATACCCATCCTGAAGCGAGAGGTGAATGGTGATGCTTCTGAGGCTGCATTGCTGAAGTGTGTGGAGCTGGCTGTTGGAGATGTGAGGGGCTGGCGTTCCCGCAACAAGAAGGTGTGTGAGATTCCTTTCAACTCCACCAATAAGTACCAAGTGTCTATCCACGAGACCCAGGACAAGAATGACCTTCGCTACTTGCTTGTGATGAAGGGTGCCCCTGAGAGGATCCTGGAACGATGCTCCACCATCTTCATGAATGGCGAGGAGAAACCTCTGGATGAGGAGATGAAGGAATCTTTCAACAATGCTTACCTGGAGTTGGGTGGGCTTGGAGAGCGTGTACTGGGCTTCTGTGACTACGTACTGCCTACTGACAAGTACCCGCTGGGCTATCCCTTCGATGCAGACACTGTGAACTTCCCCGTGCATGGTCTTCGATTTGTCGGACTAATGTCCATGA
C_africanus              TGGAAGGCTCTCTCCAGGATTGCCGCTCTCTGCAACCGTGCMGAGTTCAAGACTGCCCAGGAGGATGTACCCATCCTGAAGCGAGAGGTGAATGGTGATGCTTCTGAGGCTGCTTTGCTGAAGTGTGTGGAGTTGGCTATTGGAGATGTGAGGGGCTGGCGTTCCCGCAACAAGAAGGTCTGTGAGATTCCTTTCAACTCCACCAATAAATACCAGGTGTCTATCCATGAGACCCAGGACAAGAATGACCTTCGTTACTTGCTTGTGATGAAGGGTGCCCCTGAGAGAATCCTCGAACGATGCTCCACCATCTTCATGAATGGCGAGGAGAAACCTCTGGATGAGGAGATGAAGGAATCTTTCAACAATGCTTACCTGGAATTGGGTGGGCTTGGAGAGCGTGTACTGGGCTTCTGTGACTATGTACTACCTTCTGAYAAGTACCCCTTGGGCTATCCCTTCGATGCAGACTCTGTGAACTTCCCTGTGCATGGCCTTCGATTTGTCGGACTAATGTCCATGA
Arodriguezensis          TGGAAGGCTCTCTCCAGAATTGCCGCTCTCTGCAACCGTGCCGAGTTCAAGACAGCCCAGGGGGATATACCCATCCTGAAGCGAGAGGTGAATGGTGATGCTTCTGAGGCCGCTTTGCTGAAGTGTGTGGAGCTAGCTATTGGAGATGTGAGGGGCTGGCGTACCCGCAACAAGAAGGTCTGTGAGATTCCTTTCAACTCCACCAATAAGTACCAAGTGTCTATCCACGAGACCCAGGACAAGAATGAGCTTCGCTACTTGCTTGTGATGAAGGGTGCCCCTGAGAGGATCCTGGAACGATGCTCCACCATCTTCATGAATGGTGAGGAGAAACCTCTGGATGAGGAGATGAAGGAATCTTTCAACAATGCTTACCTGGAGTTGGGTGGGCTTGGAGAGCGTGTACTGGGCTTCTGTGACTATATAATGCCTTCTGACAAGTACCCGCTGGGCTATCCTTTCGATGCAGAATCCGTGAACTTCCCTGTGCATGGTCTTCGATTTATTGGACTAATGTCCATGA


;
END;


BEGIN paup;
outgroup Ranina_ranina;
charset first = 1-523\3;
charset second = 2-521\3;
charset third = 3-522\3;
END;
