# Supplementary material for: Molecular Systematics of the Deep-Sea Hydrothermal Vent Endemic Brachyuran Family Bythograeidae: A Comparison of Three Bayesian Species Tree Methods
Source: PLoS One. 2012 Mar 5;7(3):e32066. doi: 10.1371/journal.pone.0032066 (PMC3293879; doi:10.1371/journal.pone.0032066)
Supplement: Dataset S5 — Sequence alignment of the H3A gene used in the Outgroup Identification analyses. (284 taxa; Nexus format). (NEX) [file pone.0032066.s011.nex]

#NEXUS 

BEGIN DATA;
	DIMENSIONS  NTAX=284 NCHAR=328;
	FORMAT DATATYPE=DNA  MISSING=? GAP=- ;
MATRIX
B_micropsa                 TCGCAAATCCACCGGTGGCAAGGCGCCCCGCAAGCAGCTGGCCACGAAGGCGGCTCGCAAGTCCGCCCCCGCCACTGGGGGTGTCAAGAAGCCCCACCGTTACAGGCCGGGAACTGTGGCTCTCCGTGAGATCCGCCGTTACCAGAAGAGCACAGAGTTGCTCATCAGGAAGCTGCCCTTCCAGCGCCTGGTGCGTGAGATTGCTCAGGATTTCAAGACCGACCTCCGCTTCCAGTCTTCTGCCGTCATGGCTTTGCAGGAGGCCTCCGAGGCTTACCTCGTGGGTCTCTTTGAGGACACGAACCTTTGCGCAATCCACGCCAAGCGT   
S_mesoatlantica            TCGCAAATCCACCGGTGGCAAGGCGCCCCGCAAACAGCTGGCCACCAAGGCGGCTCGCAAGTCCGCCCCCGCCACCGGTGGTGTCAAGAAGCCCCACCGCTACAGGCCGGGAACCGTGGCTCTCCGTGAGATCCGCCGTTACCAGAAGAGCACCGAATTGCTCATCAGGAAACTGCCCTTCCAGCGTCTGGTGCGCGAGATTGCGCAGGATTTCAAGACCGACCTCCGCTTCCAGTCTTCTGCCGTCATGGCTCTGCAGGAGGCATCTGAGGCTTACCTCGTGGGTCTCTTTGAAGACACAAACCTTTGCGCTATCCACGCCAAGCGT   
C_praedator                TCGCAAATCCACCGGTGGCAAGGCGCCCCGCAAACAGCTGGCCACCAAGGCGGCTCGCAAGTCCGCACCCGCCACCGGTGGTGTCAAGAAGCCCCACCGTTACAGGCCGGGAACCGTGGCTCTCCGTGAGATCCGCCGTTACCAGAAGAGCACCGAATTGCTCATCAGGAAACTGCCCTTCCAGCGTCTGGTGCGTGAGATTGCTCAGGATTTCAAGACCGACCTCCGCTTCCAGTCCTCTGCCGTCATGGCTCTGCAGGAAGCCTCCGAGGCTTACCTCGTGGGTCTCTTTGAGGACACAAACCTTTGCGCTATCCACGCCAAGCGT   
B_vrijenhoeki              TCGCAAATCCACCGGTGGCAAGGCGCCCCGCAAGCAGCTGGCCACGAAGGCGGCTCGCAAGTCCGCCCCCGCCACTGGGGGTGTCAAGAAGCCCCACCGTTACAGGCCGGGAACTGTGGCTCTCCGTGAGATYCGCCGTTACCAGAAGAGCACAGAGTTGCTCATCAGGAAGCTGCCCTTCCAGCGTCTGGTGCGTGAGATTGCTCAGGATTTCAAGACCGACCTCCGCTTCCAGTCTTCTGCCGTCATGGCTTTGCAGGAGGCCTCCGAGGCTTATCTCGTGGGTCTCTTTGAGGACACGAACCTTTGCGCTATCCACGCCAAGCGT   
A_tomentosa                TCGCAAATCCACCGGTGGCAAGGCGCCCCGCAAACAGCTGGCCACCAAAGCGGCTCGCAAGTCCGCCCCCGCCACCGGTGGTGTCAAGAAGCCCCACCGTTACAGGCCGGGAACCGTGGCTCTCCGTGAGATCCGCCGTTACCAGAAGAGCACCGAATTGCTCATCAGGAAACTGCCCTTCCAGCGTCTGGTGCGTGAGATTGCTCAGGATTTCAAGACCGACCTCCGCTTCCAGTCCTCTGCCGTCATGGCTCTGCAGGAGGCCTCCGAGGCCTACCTCGTGGGTCTCTTTGAGGACACAAACCTTTGCGCTATCCACGCCAAGCGT   
Gandalfus                  TCGCAAATCCACCGGTGGCAAGGCGCCCCGCAAACAGCTGGCCACCAAGGCGGCTCGCAAGTCAGCCCCCGCCACCGGTGGTGTTAAGAAGCCCCACCGTTACAGGCCGGGAACGGTGGCTCTCCGTGAGATCCGGCGTTACCAGAAGAGCACCGAATTGCTCATCAGGAAACTGCCCTTCCAGCGTCTGGTGCGTGAGATTGCTCAGGATTTCAAGACTGACCTCCGCTTCCAGTCCTCTGCCGTCATGGCTCTGCAGGAGGCCTCCGAGGCTTACCTTGTGGGTCTCTTTGAGGACACAAACCTTTGCGCTATCCACGCCAAGCGT   
C_africanus                TCGCAAATCCACCGGTGGCAAGGCGCCCCGCAAGCAGCTGGCCACGAAGGCGGCTCGCAAGTCCGCCCCCGCCACTGGGGGTGTCAAGAAGCCCCACCGTTACAGGCCGGGAACCGTGGCTCTCCGTGAGATCCGCCGTTACCAGAAGAGCACCGAGTTGCTCATCAGGAAGCTGCCCTTCCAGCGTCTGGTGCGTGAAATTGCTCAGGATTTCAAGACCGACCTCCGCTTCCAGTCCTCCGCCGTCATGGCTCTGCAGGAGGCCTCCGAGGCTTACCTCGTGGGTCTCTTCGAGGACACTAACCTCTGCGCTATCCACGCCAAGCGT   
B_galapagensis             TCGGAAATCCACCGGTGGCAAGGCGCCCCGCAAGCAGCTGGCCACGAAGGCGGCTCGCAAGTCCGCCCCCGCCACTGGGGGTGTCAAGAAGCCCCACCGTTACAGGCCGGGAACTGTGGCTCTCCGTGAGATYCGCCGTTACCAGAAGAGYACAGAGTTGCTCATCAGGAAGCTGCCCTTCCAGCGTCTGGTGCGTGAGATTGCTCAGGATTTCAAGACCGACCTCCGCTTCCAGTCTTCTGCCGTCATGGCTTTGCAGGAGGCCTCCGAGGCTTAYCTCGTGGGTCTCTTTGAGGACACGAACCTTTGCGCTATCCACGCCAAGCGT   
A_rodriguezensis           TCGCAAATCCACCGGTGGCAAGGCGCCCCGCAAACAGCTGGCCACCAAGGCGGCTCGCAAATCCGCCCCCGCCACCGGTGGTGTTAAGAAACCCCACCGTTACAGGCCGGGAACGGTGGCTCTCCGTGAGATCCGCCGTTACCAGAAGAGCACAGAATTGCTCATCAGGAAACTCCCCTTCCAACGTCTGGTGCGTGAGATTGCTCAGGATTTCAAGACTGACCTCCGCTTCCAGTCCTCTGCCGTCATGGCTCTGCAGGAGGCCTCCGAGGCTTACCTCGTGGGTCTCTTTGAGGACACAAACCTTTGCGCTATCCATGCCAAGCGT   
Pachygrapsus_marmoratus    CAGGAAATCCACCGGTGGCAAGGCGCCCCGCAAGCAGCTGGCCACCAAGGCCGCTCGCAAGTCAGCTCCGGCTACTGGAGGAGTCAAGAAGCCCCACCGTTACAGGCCGGGAACCGTGGCCCTCCGTGAGATTCGCCGCTACCAGAAGAGCACCGAACTGCTCATCAGGAAGCTGCCCTTCCAGCGYCTGGTGCGCGAGATCGCTCAGGATTTCAAGACCGATCTCCGCTTCCAGTCCTCTGCCGTCATGGCTCTGCAGGAGGCCTCCGAGGCTTACCTGGTCGGTCTCTTCGAGGACACYAACCTTTGCGCCATCCACGCCAAGCGT   
AY919138                   TCGCAAGTCCACTGGTGGCAAGGCGCCCCGCAAGCAGCTCGCCACCAAGGCAGCTCGCAAGTCAGCCCCTGCCACTGGGGGTGTCAAGAAGCCCCACCGTTACAGGCCGGGAACCGTGGCTCTCCGTGAGATCCGTCGTTACCAGAAGAGCACCGAACTGCTCATCAGGAAGCTGCCCTTCCAGCGCCTGGTACGTGAGATTGCTCAGGATTTCAAGACCGACCTCCGTTTCCAGTCATCTGCTGTCATGGCCCTCCAGGAGGCTTCCGAGGCTTACCT-------------------------------------------------   
AY919128                   GAGGAAGTCTACGGGCGGGAAAGCTCCCCGCAAGCAGCTGGCCACCAAGGCGGCCCGCAAGTCGGCGCCCGCCACNGGAGGAGTGAAGAAGCCCCACCGATATAGGCCGGGCACCGTGGCCCTGCGCGAGATCCGCCGATACCAGAAGAGCACGGAACTGCTCATCAGGAAGCTCCCCTTCCAGCGTCTGGTGCGCGAGATCGCTCAGGATTTCAAGACGGACCTCCGCTTCCAGTCGTCTGCCGTGATGGCACTGCAGGAGGCTTCCGAGGCTTACTTC------------------------------------------------   
AY919135                   GAGGAAATCGACGGGCGGCAAAGCTCCCCGCAAGCAGCTGGCCACCAAGGCGGCCCGCAAGTCGGCGCCCGCCACCGGAGGAGTGAAGAAGCCCCACCGATACAGGCCGGGCACCGTGGCCCTGCGCGAGATCCGCCGATACCAGAAGAGCACGGAACTGCTCATCAGGAAGCTCCCCTTCCAGCGTCTGGTGCGCGAGATCGCTCAGGATTTCAAGACGGACCTCCGCTTCCAGTCGTCTGCCGTGATGGCACTGCAGGAGGCTTCCGAGGCTTACCTGGT----------------------------------------------   
AY803722                   GAGGAAATCTACGGGCGGCAAAGCTCCCCGCAAGCAGCTGGCCACCAAGGCTGCCCGCAAGTCGGCTCCCGCCACCGGGGGGGTCAAGAAACCCCACCGATATAGGCCGGGCACCGTGGCCCTCCGCGAGATCCGCCGATACCAGAAGAGCACCGAGCTCCTCATCAGGAAGCTCCCCTTCCAGCGTCTGGTGCGCGAGATCGCTCAGGATTTCAAGACGGACCTCCGCTTCCAGTCGTCTGCCGTGATGGCACTGCAGGAGGCCTCCGAGGCTTACCTCGT----------------------------------------------   
AY803678                   ACGGAAATCCACCGGTGGGAAAGCGCCTCGCAAGCAGCTGGCTACCAAAGCTGCCCGTAAGTCTGCCCCTGCCACAGGAGGTGTAAAGAAGCCCCATCGTTACAGGCCAGGGACTGTGGCACTACGTGAGATTAGGCGCTATCAGAAAAGCACCGAGCTCTTAATCAGGAAGCTGCCCTTCCAGCGTCTGGTGCGCGAGATCGCTCAAGATTTTAAGACCGACCTCCGTTTCCAGTCCTCCGCCGTTATGGCCCTGCAAGAGGCCTCCGAGGCTTATCTCGTT---------------------------------------------   
AY919136                   TCGCAAATCCACCGGTGGCAAGGCGCCCCGTAAGCAGCTGGCTACTAAGGCNGCTCGCAANTCCGCTCCTGCCACAGGCGGCGTCAAGAAGCCTCACCGTTATAGGCCCGGCACAGTGGCTCTCCGTGAGATCCGCCGTTACCAGAAGAGCACTGAATTGCTCATCAGGAAACTGCCATTCCAGCGACTTGTGCGCGAAATTGCCCAGGACTTCAAGACTGATCTTCGCTTCCAGTCCTCTGCCGTTATGGCTCTTCAGGAGGCCTCCGAGGCATACCTAGTG---------------------------------------------   
AY803706                   AAGGAAATCCACCGGTGGCAAGGCGCCTCGCAAGCAGCTTGCCACAAAGGCTGCTCGCAAGTCTGCCCCTGCCACAGGAGGCGTCAAGAAGCCGCACCGTTACAGGCCGGGAACGGTGGCTCTACGTGAGATCAGACGGTACCAAAAGAGTACTGAACTCCTGATCAGGAAGCTTCCCTTCCAGCGTCTGGTGCGCGAGATCGCCCAAGATTTCAAGACCGACCTCCGTTTCCAATCCTCAGCCGTTATGGCCCTGCAGGAGGCCTCCGAGGCTTACCTCGTT---------------------------------------------   
AY803700                   AAGGAAATCCACCGGTGGCAAGGCGCCTCGCAAGCAGCTGGCCACAAAGGCTGCTCGCAAGTCTGCCCCTGCCACAGGAGGCGTCAAGAAGCCGCACCGTTACAGGCCGGGAACGGTGGCTCTACGTGAGATCAGACGTTACCAAAAGAGCACCGAACTCCTGATCAGGAAGCTTCCCTTCCAGCGTCTGGTGCGCGAGATCGCCCAAGATTTCAAGACCGACCTCCGTTTCCAGTCCTCAGCCGTTATGGCCCTGCAGGAAGCCTCCGAGGCTTACCTCGTT---------------------------------------------   
AY803679                   ACGGAAATCCACCGGCGGAAAAGCGCCTCGCAAGCAGCTGGCCACTAAAGCTGCCCGTAAGTCTGCCCCTGCAACGGGGGGCGTGAAGAAGCCCCATCGTTACAGGCCAGGGACAGTGGCACTTCGTGAGATTAGGCGCTACCAGAAGAGCACCGAGCTGCTTATCAGGAAGCTGCCCTTCCAGCGTCTGGTGCGCGAGATCGCTCAAGATTTCAAGACCGACCTCCGTTTCCAGTCCTCCGCCGTCATGGCCCTGCAAGAAGCCTCCGAGGCTTATCTCGTG---------------------------------------------   
AY803721                   AAGGAAATCTACGGGTGGCAAAGCTCCTCGCAAGCAGCTGGCCACTAAAGCTGCTCGTAAGTCGGCGCCTGCTACCGGAGGAGTCAAGAAGCCCCACCGTTACAGGCCGGGAACCGTGGCTCTCCGTGAGATCCGTCGCTACCAGAAGAGCACTGAACTCCTCATCAGGAAGTTACCATTCCAGCGATTAGTGAGGGAGATCGCCCAGGATTTCAAGACCGACCTCCGTTTCCAGTCCTCCGCCGTTATGGCGCTGCAGGAGGCCTCCGAGGCTTACCTCGTC---------------------------------------------   
AY803687                   ACGGAAGTCCACCGGTGGAAAAGCGCCTCGCAAGCAGTTGGCCACCAAAGCTGCCCGTAAGTCCGCCCCCGCAACAGGAGGTGTCAAGAAGCCCCATCGTTACAGGCCAGGAACTGTGGCACTACGTGAGATCAGGCGTTACCAGAAAAGCACAGAGCTGCTAATCAGGAAGCTGCCCTTCCAGCGTCTGGTGCGCGAGATCGCTCAAGATTTCAAGACCGACCTCCGTTTCCAGTCATCTGCCGTTATGGCTCTACAAGAGGCCTCAGAGGCTTATCTCGTT---------------------------------------------   
AY803720                   CCGCAAGTCGACGGGCGGGAAGGCGCCCCGGAAGCAGCTGGCGACGAAGGCGGCTCGCAAGTCGGCGCCCGCCACCGGAGGAGTGAAGAAGCCCCACCGTTACAGGCCGGGAACGGTGGCGCTGCGCGAGATCCGTCGCTACCAGAAGAGCACGGAGCTGCTGATCAGGAAGCTGCCGTTCCAGCGGCTGGTGCGCGAGATCGCGCAGGACTTCAAGACGGACCTGCGGTTCCAGTCTTCGGCGGTGATGGCGCTGCAGGAGGCTTCGGAGGCTTACCTGGTG---------------------------------------------   
AY803685                   ACGGAAGTCCACCGGTGGTAAAGCGCCACGCAAGCAGCTGGCCACTAAAGCTGCCCGTAAGTCTGCCCCTGCCACAGGAGGTGTCAAGAAGCCCCATCGTTACAGGCCAGGCACTGTGGCACTACGTGAGATTAGGCGCTATCAGAAAAGCACCGAGCTGCTAATCAGGAAGCTCCCCTTCCAGCGTCTGGTGCGCGAGATCGCTCAAGATTTCAAGACCGACCTCCGTTTCCAGTCCTCCGCTGTTATGGCCCTCCAAGAGGCCTCTGAAGCTTATCTCGTT---------------------------------------------   
AY803723                   CCGTAAATCTACCGGTGGCAAAGCGCCCCGAAAACAGCTTGCCACGAAGGCAGCACGCAAGTCGGCTCCCGCCACCGGAGGTGTCAAGAAACCCCACCGTTACAGGCCGGGAACCGTGGCTCTCCGTGAGATCCGCCGTTACCAGAAGAGCACCGAGCTCCTCATCAGGAAGCTGCCCTTCCAGCGTCTGGTGCGAGAGATCGCTCAGGATTTCAAGACCGACCTCCGTTTCCAGTCTTCTGCCGTCATGGCTCTGCAGGAGGCCTCCGAGGCTTACCTTGTG---------------------------------------------   
AY803686                   ACGGAAATCCACCGGTGGGAAGGCGCCTCGCAAGCAGCTGGCCACAAAAGCTGCTCGTAAGTCTGCCCCTGCCACAGGAGGTGTCAAGAAGCCCCATCGTTACAGGCCAGGGACTGTGGCACTACGGGAGATTAGGCGCTACCAAAAAAGCACCGAGCTGCTGATCAGGAAGCTGCCCTTCCAGCGTCTGGTGCGCGAGATCGCTCAAGATTTCAAGACCGACCTCCGTTTCCAGTCGTCTGCCGTCATGGCACTGCAAGAAGCATCCGAGGCTTATCTCGTT---------------------------------------------   
AY803682                   ACGGAAATCCACCGGTGGGAAAGCGCCTCGCAAGCAGCTGGCCACTAAAGCTGCCCGTAAGTCTGCCCCTGCCACAGGAGGCGTCAAGAAGCCCCATCGTTACAGGCCAGGGACTGTGGCACTGCGCGAGATTAGGCGCTATCAGAAAAGCACCGAGCTGCTAATCAGGAAGCTCCCCTTCCAGCGCCTGGTGCGCGAGATCGCTCAGGATTTCAAGACCGATCTCCGTTTCCAGTCATCCGCCGTTATGGCCCTGCAAGAGGCCTCCGAGGCATATCTCGTT---------------------------------------------   
AY803691                   ACGAAAATCCACCGGTGGGAAAGCGCCTCGCAAGCAGCTGGCCACCAAAGCTGCCCGCAAGTCTGCCCCTGCCACTGGAGGTGTCAAGAAGCCCCATCGCTACAGGCCAGGGACTGTGGCACTGCGCGAGATCAGGCGCTATCAGAAAAGCACCGAGCTGCTGATCAGGAAGCTCCCCTTCCAGCGTCTGGTGCGCGAGATCGCTCAAGATTTCAAGACGGATCTCCGTTTCCAGTCATCCGCCGTTATGGCGCTGCAAGAGGCCTCCGAGGCTTATCTCGTT---------------------------------------------   
AY803716                   CCGCAAATCTACGGGCGGCAAAGCGCCCCGCAAGCAGCTGGCCACCAAGGCGGCTCGCAAGTCGGCGCCCGCCACCGGAGGAGTCAAGAAGCCCCACCGATACAGGCCGGGAACCGTGGCCCTCCGAGAGATCCGCCGATACCAGAAGAGCACGGAACTCCTCATCAGGAAGCTCCCCTTCCAGCGACTGGTGCGCGAGATCGCCCAGGACTTCAAGACGGACCTCCGCTTCCAGTCGTCCGCCGTGATGGCCCTGCAGGAGGCTTCCGAGGCTTACCTCGTC---------------------------------------------   
AY919133                   CCGCAAATCTACGGGCGGCAAAGCGCCCCGCAAGCAGCTGGCTACCAAGGCGGCTCGCAAGTCGGCGCCCGCCACCGGAGGTGTCAAGAAGCCCCACAGATACAGGCCGGGAACCGTGGCCCTCCGCGAGATCCGCCGATACCAGAAGAGCACGGAACTCCTCATCAGGAAGCTGCCCTTCCAGCGACTGGTGCGCGAGATCGCCCAGGACTTCAAGACGGACCTCCGCTTCCAGTCCTCCGCCGTGATGGCCCTGCAGGAGGCTTCCGAGGCTTACCTCGTT---------------------------------------------   
AY919132                   GAGGAAATCGACGGGCGGCAAAGCTCCCCGCAAGCAGCTGGCCACCAAGGCGGCCCGCAAGTCGGCGCCCGCCACCGGAGGAGTGAAGAAGCCCCACCGATACAGGCCGGGCACCGTGGCCCTGCGCGAGATCCGCCGATACCAGAAGAGCACGGAACTGCTCATCAGGAAGCTCCCCTTCCAGCGTCTGGTGCGCGAGATCGCTCAGGATTTCAAGACGGACCTCCGCTTCCAGTCGTCTGCCGTGATGGCACTGCAGGAGGCTTCCGAGGCTTACCTGGTT---------------------------------------------   
AY919129                   GAGGAAATCTACGGGCGGGAAAGCTCCCCGCAAGCAGCTGGCCACCAAGGCGGCCCGCAAGTCGGCGCCCGCCACCGGAGGAGTCAAGAAGCCCCACCGATATAGGCCGGGCACCGTGGCCCTGCGCGAGATCCGCCGATACCAGAAGAGCACGGAACTCCTCATCAGGAAGCTCCCCTTCCAGCGTCTGGTGCGCGAGATCGCTCAGGATTTCAAGACGGACCTCCGCTTCCAGTCGTCTGCCGTGATGGCACTGCAGGAGGCTTCCGAGGCTTACCTCGTT---------------------------------------------   
AY803696                   AAGGAAATCGACGGGTGGTAAAGCGCCTCGCAAGCAGCTTGCAACAAAGGCTGCTCGTAAGTCTGCTCCTGCTACCGGAGGTGTGAAAAAACCCCACCGTTACAGGCCAGGGACTGTAGCACTTCGGGAGATTAGGCGCTACCAGAAAAGTACGGAGCTGCTCATCAGGAAGTTGCCATTCCAGCGTCTGGTGCGCGAGATCGCTCAGGATTTCAAGACCGACCTCCGTTTCCAGTCATCTGCCGTTATGGCCCTGCAGGAGGCTTCCGAGGCTTATCTCGTC---------------------------------------------   
AY803719                   CCGCAAGTCGACGGGCGGGAAGGCGCCGCGGAAGCAGCTGGCGACGAAGGCGGCTCGCAAGTCGGCGCCCGCGACCGGAGGAGTGAAGAAGCCGCACCGTTACAGGCCTGGAACGGTGGCGCTGCGCGAGATCCGTCGTTACCAGAAAAGCACGGAGCTGCTGATCAGGAAGCTGCCGTTCCAGCGGCTGGTGCGCGAGATCGCGCAGGACTTCAAGACGGACCTGCGGTTCCAGTCGTCGGCGGTGATGGCGCTGCAGGAGGCTTCGGAGGCTTACCTGGTG---------------------------------------------   
AY803708                   AAGGAAATCCACCGGTGGCAAGGCGCCTCGCAAGCAGCTGGCCACAAAGGCTGCTCGCAAGTCTGCCCCTGCCACAGGAGGCGTCAAGAAGCCGCACCGTTACAGGCCGGGAACGGTGGCTCTACGTGAGATCAGACGCTACCAAAAGAGTACCGAACTCCTGATCAGGAAGCTTCCCTTCCAGCGTCTGGTGCGCGAGATCGCCCAAGATTTCAAGACCGACCTCCGTTTCCAGTCCTCAGCCGTTATGGCCCTGCAGGAGGCCTCCGAGGCTTACCTCGTT---------------------------------------------   
AY803715                   TCGCAAATCCACCGGTGGCAAGGCACCCAGGAAGCAGCTCGCCACCAAGGCTGCCCGCAAATCCGCACCGGCAACCGGAGGAGTCAAGAAACCCCATCGCTACAGGCCAGGCACCGTAGCCCTCCGTGAGATCCGCCGCTACCAGAAGAGCACCGAGCTGCTCATCAGGAAGCTTCCCTTCCAGCGACTCGTCAGGGAGATTGCCCAGGACTTCAAGACCGATCTCCGTTTCCAGAGCTCCGCCGTCATGGCTCTCCAGGAAGCCAGCGAGGCTTACCTCGTC---------------------------------------------   
AY803694                   ACGGAAATCCACCGGTGGGAAAGCGCCTCGCAAGCAGCTGGCAACCAAAGCTGCTCGTAAGTCTGCCCCTGCCACAGGAGGTGTCAAGAAGCCCCATCGTTACAGGCCAGGGACTGTGGCACTACGTGAGATTAGGCGCTATCAGAAAAGCACAGAGCTTCTAATCAGGAAGCTGCCCTTCCAGCGTCTGGTGCGCGAGATCGCTCAAGATTTTAAGACCGACCTCCGTTTCCAGTCCTCCGCCGTTATGGCCTTGCAAGAAGCCTCCGAGGCTTATCTCGTT---------------------------------------------   
AY803718                   CCGCAAATCGACGGGCGGCAAAGCGCCCCGCAAGCAGCTGGCGACGAAGGCGGCTCGCAAGTCGGCGCCCGCCACCGGAGGAGTGAAGAAGCCCCACCGATACAGGCCGGGAACGGTGGCGCTGCGCGAGATCCGCCGCTACCAGAAGAGCACGGAACTGCTCATCAGGAAGCTGCCCTTCCAGCGACTGGTGCGCGAGATCGCGCAGGACTTCAAGACGGACCTGCGGTTCCAGTCGTCGGCCGTGATGGCGCTGCAGGAGGCTTCGGAGGCTTACCTGGTG---------------------------------------------   
AY803703                   AAGGAAATCCACCGGTGGCAAGGCGCCTCGCAAGCAGCTGGCCACAAAGGCTGCTCGCAAGTCTGCCCCTGCCACAGGAGGCGTCAAGAAGCCGCACCGTTACAGGCCGGGAACGGTGGCTCTACGTGAGATCAGACGTTACCAAAAGAGCACCGAACTCCTGATCAGGAAGCTTCCCTTCCAGCGTCTGGTGCGCGAGATCGCCCAAGATTTCAAGACCGACCTCCGTTTCCAGTCCTCAGCCGTTATGGCCCTGCAGGAGGCCTCCGAGGCTTACCTCGTT---------------------------------------------   
AY803697                   ACGAAAATCCACCGGTGGTAAAGCTCCACGCAAGCAGCTGGCGACAAAGGCTGCTCGTAAGTCAGCCCCTGCCACCGGAGGGGTAAAGAAGCCTCATCGTTACAGGCCAGGGACTGTGGCACTACGTGAGATTCGGCGCTACCAGAAAAGCACTGAACTGCTGATCAGGAAGCTGCCCTTCCAGCGTCTAGTGCGCGAGATCGCTCAGGATTTCAAGACCGACCTCCGTTTCCAGTCCTCTGCTGTTATGGCCCTGCAAGAGGCTTCCGAGGCTTACCTCGTT---------------------------------------------   
AY803695                   ACGGAAATCCACCGGTGGGAAAGCGCCTCGCAAGCAGCTGGCAACCAAAGCTGCTCGTAAGTCTGCCCCTGCCACAGGAGGTGTCAAGAAGCCCCATCGTTACAGGCCAGGGACTGTGGCACTACGTGAGATTAGGCGCTATCAGAAAAGCACAGAGCTTCTAATCAGGAAGCTGCCCTTCCAGCGTCTGGTGCGCGAGATCGCTCAAGATTTTAAGACCGACCTCCGTTTCCAGTCCTCCGCCGTTATGGCCTTGCAAGAAGCCTCCGAGGCTTATCTCGTT---------------------------------------------   
AY803702                   AAGGAAATCCACCGGTGGCAAGGCGCCTCGCAAGCAGCTGGCCACAAAGGCTGCTCGCAAGTCTGCCCCTGCCACAGGAGGGGTCAAGAAGCCGCACCGTTACAGGCCTGGAACGGTGGCTCTACGTGAGATCAGACGTTACCAAAAGAGCACCGAACTCCTGATCAGGAAGCTTCCCTTCCAGCGTCTGGTGCGCGAGATCGCCCAAGATTTCAAGACCGACCTCCGTTTCCAGTCCTCAGCCGTTATGGCCCTGCAGGAGGCCTCCGAGGCTTACCTCGTT---------------------------------------------   
AY803705                   AAGGAAATCAACCGGTGGCAAGGCACCTCGCAAGCAGCTGGCCACAAAGGCTGCTCGCAAGTCTGCCCCTGCCACAGGAGGCGTCAAGAAGCCGCACCGTTACAGGCCGGGAACGGTGGCTCTACGTGAGATCAGACGCTACCAAAAAAGTACCGAACTGCTGATCAGGAAGCTTCCCTTCCAGCGTCTGGTGCGCGAGATCGCACAAGATTTCAAGACCGACCTCCGTTTCCAGTCCTCAGCCGTCATGGCCCTGCAGGAGGCCTCCGAGGCTTACCTCGTT---------------------------------------------   
AY803684                   ACGGAAGTCCACCGGTGGAAAAGCGCCTCGCAAGCAGTTGGCCACCAAAGCTGCCCGTAAGTCCGCCCCCGCAACAGGAGGTGTCAAGAAGCCCCATCGTTACAGGCCAGGGACTGTGGCACTACGTGAGATCAGGCGTTACCAGAAAAGCACAGAGCTGCTAATCAGGAAGCTGCCCTTCCAGCGTCTGGTGCGCGAGATCGCTCAAGATTTCAAGACCGACCTCCGTTTCCAGTCATCTGCCGTTATGGCTCTACAAGAGGCCTCAGAGGCTTATCTCGTT---------------------------------------------   
AY803699                   AAGGAAATCCACCGGTGGCAAGGCGCCTCGGAAGCAGCTGGCAACGAAGGCGGCTCGCAAATCTGCCCCTGCCACAGGAGGCGTCAAGAAGCCCCACCGTTACAGGCCGGGAACTGTGGCTCTTCGCGAGATCAGGAGGTATCAGAAGTCTACGGAACTTCTCATTAGAAAGCTGCCTTTCCAGCGTCTGGTTCGCGAAATCGCCCAAGATTTCAAGACCGACCTCCGCTTCCAGTCCTCAGCCGTTATGGCTCTGCAGGAGGCTTCCGAGGCTTACCTCGTG---------------------------------------------   
AY803693                   ACGGAAATCCACCGGTGGGAAAGCGCCTCGCAAGCAGCTGGCAACCAAAGCTGCCCGTAAGTCTGCCCCTGCCACAGGAGGTGTCAAGAAGCCCCATCGTTACAGGCCAGGGACTGTGGCGCTACGTGAGATTAGGCGCTATCAGAAAAGCACCGAGCTTCTAATCAGGAAGCTGCCCTTCCAGCGTCTGGTGCGCGAGATCGCTCAAGATTTTAAGACCGACCTCCGTTTCCAGTCCTCCGCCGTCATGGCCTTGCAAGAAGCCTCCGAGGCTTATCTCGTT---------------------------------------------   
AY803707                   AAGGAAATCCACCGGTGGCAAGGCGCCTCGCAAGCAGCTTGCCACAAAGGCTGCTCGCAAGTCTGCCCCTGCCACAGGAGGCGTCAAGAAGCCGCACCGTTACAGGCCGGGAACGGTGGCTCTACGTGAGATCAGACGGTACCAAAAAAGTACTGAACTCCTGATCAGGAAGCTTCCCTTCCAGCGTCTGGTGCGCGAGATCGCCCAAGATTTCAAGACCGACCTCCGTTTCCAATCCTCAGCCTTTATGGGCCTGCAGGAGGCCTCCGAGGCTTACCTCGTT---------------------------------------------   
AY803692                   AAGGAAATCCACTGGTGGGAAAGCGCCTCGCAAGCAGCTGGCCACCAAAGCTGCCCGCAAGTCTGCCCCTGCCACNGGAGGTGTCAAGAAGCCCCATCGTTACAGGCCAGGGACTGTGGCACTGCGGGAGATCAGGCGCTATCAGAAAAGCACCGAGCTGCTGATCAGGAAGCTGCCCTTCCAGCGTCTGGTGCGCGAGATCGCTCAAGATTTCAAGACGGATCTCCGTTTCCAGTCATCCGCCGTTATGGCCCTGCAAGAGGCCTTCGAGGCTTATCTCGTT---------------------------------------------   
AY803681                   ACGGAAATCCACCGGTGGGAAAGCGCCTCGCAAGCAGCTAGCAACCAAAGCTGCCCGTAAGTCTGCCCCTGCCACAGGAGGTGTCAAGAAGCCCCATCGTTACAGGCCAGGGACTGTGGCGCTACGTGAGATTAGGCGCTATCAGAAAAGCACCGAGCTTCTAATCAGGAAGCTGCCCTTCCAGCGTCTGGTGCGCGAGATCGCTCAAGATTTTAAGACCGACCTCCGTTTCCAGTCCTCCGCCGTCATGGCCTTGCAAGAAGCCTCCGAGGCTTATCTCGTT---------------------------------------------   
AY803683                   ACGGAAATCCACCGGTGGGAAAGCGCCTCGCAAGCAGCTGGCAACCAAAGCTGCCCGTAAGTCTGCCCCTGCCACAGGAGGTGTCAAGAAGCCCCATCGTTACAGGCCAGGGACTGTGGCGCTACGTGAGATTAGGCGCTATCAGAAAAGCACCGAGCTTCTAATCAGGAAGCTGCCCTTCCAGCGTCTGGTGCGCGAGATCGCTCAAGATTTTAAGACCGACCTCCGTTTCCAGTCCTCCGCCTTCATGGCCTTGCAAGAAGCCTCCGAGGCTTATCTCGTT---------------------------------------------   
AY803690                   ACGGAAATCCACCGGTGGGAAAGCGCCTCGGAAGCAGCTGGCAACCAAAGCTGCCCGTAAGTCTGCCCCTGCCACAGGAGGTGTCAAGAAGCCCCATCGTTACAGGCCAGGGACTGTGGCGCTACGTGAGATTAGGCGCTATCAGAAAAGCACCGAGCTTCTAATTAGGAAGCTGCCCTTCCAGCGTCTGGTGCGCGAGATCGCTCAAGATTTTAAGACCGACCTCCGTTTCCAGTCCTCCGCCGTCATGGCCTTGCAAGAAGCCTCCGAGGCTTATCTCGTT---------------------------------------------   
AY803675                   ACGGAAATCCACCGGTGGGAAGGCGCCTCGCAAGCAGCTGGCCACTAAAGCTGCCCGTAAGTCTGCCCCTGCCACAGGAGGTGTCAAGAAGCCCCATCGTTACAGGCCAGGGACTGTGGCACTACGGGAGATTAGACGCTACCAAAAAAGCACCGAGCTGCTGATCAGGAAGCTGCCCTTCCAGCGTCTGGTGCGCGAGATCGCTCAAGATTTCAAGACCGACCTCCGTTTCCAGTCGTCCGCCGTCATGGCCCTGCAAGAAGCCTCCGAGGCTTATCTGGTT---------------------------------------------   
AY803714                   TCGAAAATCTACCGGTGGCAAAGCGCCCCGCAAGCAGCTGGCCACTAAGGCCGCTCGCAAGTCCGCTCCTGCCACCGGTGGGGTCAAAAAACCCCACCGTTACAGGCCGGGAACTGTGGCACTCCGTGAGATACGGCGTTACCAAAAGAGCACCGAACTCCTCATCAGGAAGCTGCCCTTCCAGCGTCTGGTGCGCGAGATCGCTCAGGATTTCAAGACCGACCTGCGCTTCCAGTCCTCCGCCGTCATGGCTCTGCAAGAGGCCTCTGAGGCTTACCTCGTT---------------------------------------------   
AY803688                   ACGGAAATCCACCGGTGGGAAAGCGCCTCGCAAGCAGCTGGCAACAAAAGCTGCCCGTAAGTCTGCCCCTGCCACAGGAGGTGTCAAGAAGCCCCATCGTTACAGGCCAGGGACTGTGGCACTACGTGAGATTAGGCGCTATCAGAAAAGCACCGAGCTTCTAATCAGGAAGCTGCCCTTCCAGCGTCTGGTGCGCGAGATCGCTCAAGATTTTAAGACCGACCTCCGTTTCCAGTCCTCCGCCGTTATGGCCTTACAAGAAGCCTCCGAGGCTTATCTCGTT---------------------------------------------   
AY803677                   ACGGAAATCCACCGGTGGGAAAGCGCCTCGCAAGCAGCTGGCAACCAAAGCTGCCCGTAAGTCTGCCCCTGCCACCGGAGGTGTCAAGAAGCCCCATCGTTACAGGCCAGGGACTGTGGCGCTACGTGAGATTAGGCGCTATCAGAAAAGCACCGAGCTTCTAATCAGGAAGCTGCCCTTCCAGCGTCTGGTGCGCGAGATCGCTCAAGATTTTAAGACGGACCTCCGTTTCCAGTCCTCCGCCGTCATGGCCTTGCAAGAAGCCTCCGAGGCTTATCTCGTT---------------------------------------------   
AY803711                   AAGGAAATCTACCGGTGGCAAAGCGCCTCGCAAGCAGCTGGCCACTAAGGCGGCTCGTAAATCCGCCCCTGCCACCGGAGGCGTCAAGAAGCCCCACCGTTACAGGCCGGGAACCGTGGCCCTCCGTGAAATACGGCGCTATCAGAAGAGCACCGAACTCCTCATCAGGAAGCTGCCCTTCCAGCGTCTGGTGCGCGAGATCGCTCAGGATTTCAAGACCGATCTACGCTTCCAGTCCTCCGCCGTCATGGCCCTGCAGGAGGCCTCCGAGGCTTACCTCGTT---------------------------------------------   
AY803712                   TAGGAAATCTACCGGTGGCAAAGCGCCCCGCAAGCAGCTGGCCACTAAGGCGGCTCGCAAGTCCGCCCCTGCCACCGGTGGGGTCAAGAAACCTCACCGTTACAGGCCGGGAACCGTGGCACTCCGTGAGATCCGGCGTTACCAAAAGAGCACCGAACTCCTCATCAGGAAGCTCCCCTTCCAGCGTCTCGTGCGAGAGATCGCTCAGGATTTCAAGACCGACCTACGCTTCCAGTCCTCCGCCGTCATGGCCCTGCAAGAGGCCTCCGAGGCTTACCTCGTT---------------------------------------------   
AY803673                   ACGCAAGTCCACCGGCGGGAAAGCGCCTCGCAAGCAGCTGGCCACTAAAGCGGCCCGTAAGTCTGCCCCGGCCACGGGAGGTGTCAAGAAGCCCCATCGCTACAGGCCAGGGACTGTGGCACTACGCGAGATCAGGCGCTATCAGAAAAGCACCGAGCTCCTGATCAGGAAGCTGCCCTTCCAGCGCCTGGTGCGCGAGATCGCTCAAGATTTCAAGACCGACCTCCGTTTCCAGTCCTCCGCCGTTATGGCCCTGCAAGAGGCCTCCGAGGCTTACCTCGTT---------------------------------------------   
AY803676                   ACGGAAATCCACCGGTGGGAAAGCGCCTCGCAAGCAGCTGGCAACCAAAGCTGCCCGTAAGTCTGCCCCTGCCACAGGAGGTGTCAAGAAGCCCCATCGTTACAGGCCAGGGACTGTGGCACTACGTGAGATTAGGCGCTATCAGAAAAGCACCGAGCTGCTAATCAGGAAGCTGCCCTTCCAGCGTCTGGTGCGCGAGATCGCTCAAGATTTTAAGACCGACCTCCGTTTCCAGTCCTCCGCCGTTATGGCCCTGCAAGAGGCCTCCGAGGCTTATCTCGTT---------------------------------------------   
AY803674                   ACGGAAATCCACCGGTGGGAAAGCGCCTCGCAAGCAGCTGGCAACCAAAGCTGCCCGTAAGTCTGCCCCTGCCACAGGAGGTGTCAAGAAGCCCCATCGTTACAGGCCAGGGACTGTGGCACTACGTGAGATTAGGCGCTATCAGAAAAGCACCGAGCTTCTAATCAGGAAGCTGCCCTTCCAGCGTCTGGTGCGCGAGATCGCTCAAGATTTTAAGACCGACCTCCGTTTCCAGTCCTCCGCCGTTATGGCCTTACAAGAAGCCTCCGAGGCTTATCTCGTT---------------------------------------------   
AY803701                   AAGGAAATCCACCGGTGGCAAGGCGCCTCGCAAGCAGCTGGCCACAAAGGCTGCTCGCAAGTCTGCCCCTGCCACAGGAGGCGTCAAGAAGCCGCACCGTTACAGGCCGGGAACGGTGGCTCTACGTGAGATCAGACGTTACCAAAAGAGCACCGAACTCCTGATCAGGAAGCTTCCCTTCCAGCGTCTGGTGCGCGAGATCGCCCAAGATTTCAAGACCGACCTCCGTTTCCAGTCCTCAGCCGTTATGGCCCTGCAGGAAGCCTCCGAGGCTTACCTCGTT---------------------------------------------   
AY803689                   ACGGAAATCCACCGGTGGGAAAGCGCCTCGCAAGCAGCTGGCAACAAAAGCTGCCCGTAAGTCTGCCCCTGCCACAGGAGGTGTCAAGAAGCCCCATCGTTACAGGCCAGGGACTGTGGCACTACGTGAGATTAGGCGCTATCAGAAAAGCACCGAGCTTCTAATCAGGAAGCTGCCCTTCCAGCGTCTGGTGCGCGAGATCGCTCAAGATTTTAAGACCGACCTCCGTTTCCAGTCCTCCGCCGTTATGGCCTTACAAGAAGCCTCCGAGGCTTATCTCGTT---------------------------------------------   
AY803709                   AAGGAAATCAACCGGTGGCAAGGCACCCCGCAAGCAGCTGGCCACAAAGGCTGCTCGCAAGTCTGCCCCTGCCACAGGAGGCGTCAAGAAGCCGCACCGTTACAGGCCGGGAACGGTGGCTCTACGCGAGATCAGACGTTACCAAAAGAGTACTGAACTTCTGATCAGAAAGCTTCCTTTCCAGCGTCTGGTGCGCGAGATCGCCCAAGATTTCAAGACCGACCTCCGTTTCCAGTCCTCAGCCGTTATGGCCCTGCAGGAGGCCTCCGAGGCTTACCTCGTT---------------------------------------------   
AY803704                   AAGGAAATCCACCGGTGGCAAGGCGCCTCGCAAGCAGCTGGCCACAAAGGCTGCTCGTAAGTCTGCCCCTGCCACAGGAGGCGTCAAGAAGCCCCACCGCTACAGGCCGGGAACGGTGGCTCTACGTGAGATCAGACGGTACCAAAAGAGTACCGAACTGCTGATCAGGAAGCTTCCCTTCCAGCGTCTGGTGCGCGAGATCGCCCAGGATTTCAAGACAGACCTCCGTTTCCAGTCCTCAGCCGTTATGGCCCTGCAGGAGGCCTCTGAGGCCTACCTCGTT---------------------------------------------   
AY919130                   GAGGAAATCTACGGGCGGGAAAGCTCCCCGCAAGCAGCTGGCCACCAAGGCGGCCCGCAAGTCGGCGCCCGCCACCGGAGGAGTCAAGAAGCCCCACCGATATAGGCCGGGCACCGTGGCCCTGCGCGAGATCCGCCGATACCAGAAGAGCACGGAACTCCTCATCAGGAAGCTCCCNTTCCAGCGTCTGGTGCGCGAGATCGCTCAGGATTTCAAGACGGACCTCCGCTTCCAGTCGTCTGCCGTGATGGCACTGCAGGAGGCTTCCGAGGCTTACCTCGT----------------------------------------------   
AY919131                   TAGAAAATCCACGGGAGGGAAAGCGCCTCGCAAGCAGCTGGCAACGAAGGCGGCTCGCAAGTCAGCGCCTGCCACCGGAGGAGTGAAGAAGCCCCACAGATACAGGCCGGGAACGGTGGCACTGCGCGAGATCCGTCGCTACCAGAAGAGCACGGAGCTCCTCATCAGGAAGCTGCCATTCCAGCGTCTGGTGCGCGAGATCGCTCAGGATTTCAAGACAGATCTCCGCTTCCAGTCATCTGCCGTGATGGCTCTGCAGGAGGCTTCCGAGGCTTACCTGGT----------------------------------------------   
AY919134                   CAGGAAATCGACGGGTGGCAAAGCCCCTCGCAAGCAGCTGGCCACCAAGGCGGCTCGCAAATCCGCTCCCGCCACCGGAGGGGTGAAGAAGCCCCACCGATACAGGCCGGGAACTGTGGCACTCCGCGAGATCCGCCGATACCAGAAGAGCACCGAACTCCTCATCAGGAAGCTGCCCTTCCAGCGTCTGGTGCGCGAGATCGCTCAGGATTTCAAGACGGATCTCCGCTTCCAGTCCTCTGCTGTAATGGCCCTCCAGGAGGCTTCCGAAGCTTACCTCGTC---------------------------------------------   
AY919127                   GAGGAAATCGACGGGCGGCAAAGCTCCCCGCAAGCAGCTGGCCACCAAGGCGGCCCGCAAGTCGGCGCCCGCCACCGGAGGAGTGAAGAAGCCCCACCGATACAGGCCGGGCACCGTCGCCCTGCGNGAGATCCGCCGATACCAGAAGAGCACGGAACTGCTCATCAGGAAGCTCCCCTTCCAGCGTCTGGTGCGCGAGATCGCTCAGGATTTCAAGACGGACCTCCGCTTCCAGTCGTCTGCCGTGATGGCACTGCAGGAGGCTTCCGAGGCTTACCTGGTC---------------------------------------------   
FJ548931                   TCGCAAGTCCACCGGCGGTAAGGCGCCGCGCAAGCAGCTGGCCACCAAGGCGGCTCGCAAGTCCGCCCCCGCCACCGGGGGTGTCAAGAAGCCCCACCGCTACAGGCCGGGGACCGTGGCTCTCCGTGAGATCCGTCGTTACCAGAAGAGCACCGAGCTGCTCATCAGGAAGCTGCCCTTCCAGCGTCTGGTGCGCGAGATTGCCCAGGATTTCAAGACCGACCTCCGCTTCCAGTCCTCTGCTGTCATGGCGCTGCAGGAGGCCTCCGAGGCTTACCTCGTCGGTCTCTTTGAGGAC------------------------------   
FJ548929                   TCGCAAATCCACCGGTGGCAAGGCGCCCCGCAAGCAGCTTGCCACGAAGGCGGCTCGTAAGTCAGCTCCTGCCACAGGGGGTGTCAAGAAGCCCCACCGTTACAGGCCAGGAACCGTGGCTCTCCGTGAGATCCGCCGTTACCAGAAGAGCACCGAATTGCTCATCAGGAAGCTGCCTTTCCAACGTCTGGTGCGTGAGATTGCTCAGGACTTCAAGACTGATCTCCGTTTCCAGTCCTCTGCTGTGATGGCGCTCCAGGAGGCTTCCGAGGCTTACCTTGTGGGTCTCTTTGAGGACACAAACCTTTGCGCTATCCACGCCAAGCGT   
FJ548941                   TCGGAAATCCACCGGTGGCAAGGCGCCCCGCAAGCAGCTGGCCACCAAGGCGGCTCGCAAGTCCGCCCCCGCCACTGGGGGTGTCAAGAAGCCCCACCGCTACAGGCCGGGCACCGTGGCTCTCCGTGAGATCCGTCGTTACCAGAAGAGCACCGAGCTGCTCATCAGGAAGCTGCCCTTCCAGCGTCTGGTGCGTGAGATTGCTCAGGACTTCAAGACCGACCTCCGCTTCCAGTCGTCTGCTGTCATGGCTCTTCAGGAGGCCTCTGAGGCTTACCTCGTCGGTCTCTTCGAAGACACCAACCTTTGCGCTATCCACGCCAAGCGT   
FJ548934                   TCGCAAGTCCACCGGTGGCAAGGCGCCCCGTAAACAGCTGGCCACCAAGGCAGCTCGTAAGTCGGCACCAGCCACCGGGGGCGTGAAGAAGCCCCACCGTTACAGGCCTGGAACTGTGGCTCTCCGCGAGATCCGCCGTTATCAGAAGTCCACCGAGCTGCTCATCAGGAAGCTGCCCTTCCAACGTCTTGTGCGTGAAATTGCCCAGGATTTCAAGACCGACCTCCGCTTCCAGTCGTCTGCCGTCATGGCTCTGCAGGAGGCTTCCGAGGCTTACTTGGTCGGCCTCTTTGAGGACACCAACCTGTGCGCCATCCACGCCAAACGT   
FJ548930                   TCGCAAATCCACCGGTGGCAAGGCGCCCCGCAAGCAGCTGGCCACGAAGGCGGCTCGCAAGTCCGCCCCCGCCACCGGGGGTGTCAAGAAGCCCCACCGTTACAGGCCGGGAACCGTGGCTCTCCGTGAGATCCGCCGTTACCAGAAGAGCACCGAGCTGCTCATCAGGAAGCTGCCCTTCCAGCGTCTGGTGCGCGAAATCGCTCAGGATTTCAAGACCGACCTGCGCTTCCAGTCCTCCGCCGTCATGGCTCTGCAGGAGGCCTCCGAGGCTTACCTCGTGGGTCTCTTCGAGGACACTAACCTCTGCGCTATCCACGCCAAGCGT   
FJ548939                   TCGCAAATCCACCGGTGGCAAGGCGCCGCGCAAGCAGCTGGCTACCAAGGCAGCTCGTAAGTCGGCCCCAGCCACTGGGGGTGTGAAGAAGCCTCACCGTTACAGGCCTGGCACTGTGGCTCTCCGTGAGATCCGCCGTTACCAGAAGAGCACCGAACTTCTCATCAGGAAGCTGCCCTTCCAGCGCCTGGTGCGTGAGATCGCCCAGGATTTCAAGACCGACCTCCGCTTCCAGTCGTCTGCCGTCATGGCTCTGCAGGAAGCTTCCGAGGCTTACCTGGTCGGCCTCTTTGAGGACACAAACCTGTGTGCAATCCACGCCAAGCGA   
FJ548937                   TCGCAAATCCACTGGTGGCAAGGCGCCCCGCAAGCAGCTGGCCACGAAGGCGGCTCGCAAGTCGGCACCCGCCACCGGGGGTGTCAAGAAACCCCACCGTTACAGGCCGGGAACCGTGGCTCTCCGTGAGATCCGACGTTACCAGAAGAGCACCGAGTTGCTCATCAGGAAGCTGCCCTTCCAGCGTCTGGTGCGTGAAATTGCTCAGGATTTCAAGACCGACCTCCGCTTCCAGTCCTCTGCCGTCATGGCTCTGCAGGAGGCCTCCGAGGCCTACCTCGTCGGTCTCTTCGAGGACACGAACCTGTGCGCTATCCACGCCAAGCGT   
FJ548932                   TCGCAAGTCCACCGGAGGCAAGGCGCCCCGTAAGCAGCTGGCCACCAAGGCAGCTCGCAAGTCAGCCCCCGCCACAGGTGGTGTCAAGAAGCCCCATCGCTACAGGCCGGGAACCGTTGCTCTTCGTGAGATCCGTCGTTACCAGAAGAGCACCGAACTGCTCATCAGGAAGTTGCCCTTCCAGCGTCTGGTGCGTGAGATTGCCCAGGACTTCAAGACCGACCTGCGCTTCCAGTCGTCTGCGGTCATGGCTCTGCAGGAGGCGTCCGAGGCCTACTTGGTGGGTCTCTTTGAGGACACCAACCTTTGCGCTATTCACGCCAAGCGT   
FJ548935                   TCGCAAATCCACCGGTGGCAAGGCGCCCCGCAAGCAGCTGGCCACGAAGGCGGCTCGCAAGTCCGCCCCCGCCACCGGGGGTGTCAAGAAGCCCCACCGTTACAGGCCGGGAACCGTGGCTCTCCGTGAGATCCGCCGTTACCAGAAGAGCACCGAGTTGCTCATCAGGAAGCTGCCCTTCCAGCGTCTGGTGCGTGAAATTGCTCAGGATTTCAAGACCGACCTCCGCTTCCAGTCCTCCGCCGTCATGGCTCTGCAGGAGGCCTCCGAGGCTTACCTCGTGGGTCTCTTCGAGGACACTAACCTCTGCGCTATCCACGCCAAGCGT   
FJ548938                   TCGCAAATCCACTGGTGGCAAGGCGCCCCGCAAGCAGCTGGCCACGAAGGCGGCTCGCAAGTCGGCACCCGCCACCGGGGGTGTCAAGAAACCCCACCGTTACAGGCCGGGAACCGTGGCTCTCCGTGAGATCCGACGTTACCAGAAGAGCACCGAGTTGCTCATCAGGAAGCTGCCCTTCCAGCGTCTGGTGCGTGAAATTGCTCAGGATTTCAAGACCGACCTCCGCTTCCAGTCATCTGCCGTCATGGCTCTGCAGGAGGCCTCCGAGGCTTACCTCGTCGGTCTCTTCGAGGACACGAACCTGTGCGCTATCCACGCCAAGCGT   
FJ548933                   TCGCAAATCCACCGGTGGCAAGGCGCCCCGCAAGCAGCTGGCCACGAAGGCGGCTCGCAAGTCCGCCCCCGCCACCGGGGGTGTCAAGAAGCCCCACCGTTACAGGCCGGGAACCGTGGCTCTCCGTGAGATCCGCCGTTACCAGAAGAGCACCGAATTGCTCATCAGGAAGCTGCCCTTCCAGCGTCTGGTGCGTGAGATTGCTCAGGATTTCAAGACCGACCTCCGCTTCCAGTCCTCTGCCGTCATGGCTTTGCAGGAGGCCTCCGAGGCTTACCTCGTGGGTCTCTTTGAGGACACGAACCTTTGCGCTATCCACGCCAAGCGT   
FJ548942                   TCGCAAATCCACCGGTGGCAAGGCGCCCCGCAAGCAGCTGGCCACCAAGGCGGCTCGCAAGTCCGCCCCCGCCACTGGGGGTGTCAAGAAGCCCCACCGCTACAGGCCGGGCACCGTGGCTCTCCGTGAGATCCGTCGTTACCAGAAGAGCACCGAGCTGCTCATCAGGAAGCTGCCCTTCCAGCGCCTGGTGCGTGAGATTGCTCAGGACTTCAAGACCGACCTCCGCTTCCAGTCGTCTGCTGTCATGGCTCTTCAGGAGGCCTCTGAGGCTTACCTCGTCGGTCTCTTCGAAGACACCAACCTTTGCGCTATCCACGCCAAGCGT   
FJ548943                   TCGCAAATCCACCGGTGGCAAGGCGCCCCGCAAGCAGCTAGCCACCAAGGCGGCTCGCAAGTCCGCCCCCGCCACTGGGGGTGTCAAGAAGCCCCACCGCTACAGGCCGGGCACCGTGGCTCTCCGTGAGATCCGTCGTTACCAGAAGAGCACCGAGCTGCTCATCAGGAAGCTGCCCTTCCAGCGTCTGGTGCGTGAGATTGCTCAGGACTTCAAGACCGACCTCCGCTTCCAGTCGTCTGCTGTCATGGCTCTTCAGGAGGCCTCTGAGGCTTACCTCGTCGGTCTCTTCGAAGACACCAACCTTTGCGCTATCCACGCCAAGCGT   
GQ249172                   TCGCAAATCCACCGGCGGAAAGGCGCCGCGCAAGCAGCTGGCCACCAAGGCGGCTCGCAAGTCCGCCCCCGCCACCGGGGGTGTCAAGAAGCCCCACCGATACAGGCCGGGGACCGTGGCCCTCCGTGAGATCCGCCGCTACCAGAAGAGCACCGAGTTGCTCATCAGGAAGCTGCCCTTCCAGCGTCTCGTGCGCGAGATAGCCCAGGATTTCAAGACCGACCTCCGCTTCCAGTCCTCTGCCGTCATGGCTCTGCAGGAGGCCTCCGAGGCTTACCTCGTCGGTCTTTTCGAGGACACGAACCTGTGCGCCATCCATGCCAAGCGT   
FJ548936                   TCGCAAATCCACTGGTGGCAAGGCGCCCCGCAAGCAGCTGGCCACGAAGGCGGCTCGCAAGTCGGCACCCGCCACCGGGGGTGTCAAGAAACCCCACCGTTACAGGCCGGGAACCGTGGCTCTCCGTGAGATCCGACGTTACCAGAAGAGCACCGAATTGCTCATCAGGAAGCTGCCCTTCCAGCGTCTGGTGCGTGAAATTGCTCAGGATTTCAAGACCGACCTCCGCTTCCAGTCATCTGCCGTCATGGCTCTGCAGGAGGCCTCCGAGGCTTACCTCGTCGGTCTCTTCGAGGACACGAACCTGTGCGCTATCCACGCCAAGCGT   
FJ548928                   TCGCAAATCCACCGGCGGTAAGGCGCCCCGCAAACAGCTGGCCACCAAGGCGGCTCGCAAGTCCGCCCCCGCCACCGGGGGTGTCAAGAAGCCCCACCGATACAGGCCCGGCACCGTGGCTCTCCGTGAGATCCGCCGTTACCAGAAGAGCACCGAGTTGCTCATCAGGAAGCTGCCCTTCCAGCGTCTGGTGCGCGAGATCGCACAGGATTTCAAGACCGACCTCCGCTTCCAGTCCTCTGCTGTCATGGCTCTGCAGGAGGCCTCCGAGGCTTACCTCGTCGGTCTGTTCGAGGACACGAACCTGTGCGCCATCCACGCCAAGCGT   
FJ548940                   TCGCAAATCCACCGGAGGCAAGGCTCCCAGGAAGCAGCTAGCCACGAAGGCGGCTCGCAAGTCCGCACCCGCCACTGGGGGTGTCAAGAAGCCCCACCGTTACAGGCCGGGAACCGTTGCTCTGCGTGAGATCCGCCGTTACCAGAAGAGCACCGAACTGCTCATCAGGAAGCTGCCYTTCCAGCGTTTGGTTCGTGAGATTGCTCAGGATTTCAAGACCGACCTCCGCTTCCAGTCCTCTGCCGTCATGGCTCTGCAGGAAGCCTCCGAGGCCTACCTCGTAGGTCTCTTTGAAGACACCAACCTGTGCGCTATCCACGCCAAGCGT   
GQ249174                   TCGCAAGTCCACCGGTGGCAAAGCGCCCCGAAAGCAGCTGGCCACCAAGGCGGCCCGCAAATCCGCCCCTGCCACCGGAGGTGTCAAGAAGCCCCACCGTTACAGGCCCGGAACCGTGGCTCTTCGTGAGATCCGTCGTTACCAGAAGAGCACCGAATTACTCATCAGGAAGCTGCCATTCCAGCGTCTGGTGCGTGAGATTGCTCAGGATTTCAAGACGGACCTGCGTTTCCAGTCCTCTGCTGTAATGGCTCTCCAGGAGGCCTCCGAGGCTTACCTCGTTGGTCTCTTTGAAGACACAAACCTTTGCGCTATCCACGCCAAGCGT   
GQ249173                   TCGCAANTCCACCGGCGGTAAGGCGCCGCGCAANCAGCTGGCCACCAAGGCGGCTCGCAAGTCTGCNCCCGCCACCGGGGGGGTCAAGAAGCCCCACCGTTACAGGCCGGGAACCGTGGCTCTCCGTGAGATCCGCCGTTACCAGAAGAGCACCGAGNTGCTCATCAGGAAGCTGCCCTTCCAGCGTCTCGTGCGTGAGATTGCTCAGGATTTCAAGACCGACCTCCGCTTCCAGTCCTCTGCTGTCATGGCTCTGCAAGAGGCCTCCGAGGCTTACCTCGTGGGTCTCTTCGAGGACACCAACCTCTGCGCCATCCACGCCAAGCGT   
GU144470                   TCGCAAATCCACCGGTGGCAAGGCGCCCCGCAAGCAGTTGGCCACCAAGGCAGCTCGCAAGTCGGCACCAGCCACCGGGGGTGTGAAGAAACCCCACCGTTACAGGCCTGGAACCGTGGCTCTCCGTGAAATCCGCCGTTACCAGAAGTCCACCGAGCTGCTCATTAGGAAGTTGCCCTTCCAGCGTCTGGTGCGTGAGATCGCCCAAGATTTCAAGACCGATCTCCGTTTCCAGTCGTCTGCAGTCATGGCTCTGCAGGAGGCTTCCGAGGCTTACTTGGTCGGCCTCTTTGAGGACACCAACCTGTGCGCCATCCACGCTAAGCGT   
GU144471                   TCGCAAATCCACCGGCGGAAAGGCGCCGCGCAAGCAGCTGGCCACCAAGGCGGCTCGCAAGTCCGCCCCCGCCACCGGGGGTGTCAAGAAGCCCCACCGCTACAGGCCGGGGACCGTGGCCCTCCGTGAGATCCGCCGTTACCAGAAGAGCACCGAGYTGCTCATCAGGAAGCTGCCCTTCCAGCGTCTCGTGCGCGAGATCGCCCAGGATTTCAAGACCGACCTCCGCTTCCAGTCCTCTGCTGTCATGGCTCTGCAGGAGGCCTCCGAGGCTTACCTCGTCGGTCTCTTTGAGGACACAAACCTGTGCGCCATCCACGCCAAGCGT   
GU144469                   TCGCAAATCCACCGGCGGAAAGGCGCCGCGCAAGCAGCTGGCCACCAAGGCGGCTCGCAAGTCCGCACCCGCCACCGGGGGTGTCAAGAAGCCCCACCGCTACAGGCCGGGCACCGTGGCCCTCCGTGAGATCCGCCGTTACCAGAAGAGCACCGAGCTGCTCATCAGGAAGCTGCCCTTCCAGCGTCTTGTGCGCGAGATTGCCCAGGACTTCAAGACCGACCTCCGCTTCCAGTCCTCTGCTGTCATGGCTCTGCAGGAGGCCTCCGAGGCTTACCTCGTCGGTCTCTTTGAGGACACGAACCTGTGCGCCATCCACGCCAAGCGT   
GU144480                   TCGCAAATCCACCGGCGGCAAGGCGCCTCGCAAGCAGCTGGCCACCAAGGCGGCTCGCAAGTCCGCCCCCGCCACCGGCGGTGTCAAGAAGCCTCACCGATACAGGCCTGGCACCGTGGCTCTCCGTGAGATCCGCCGTTACCAGAAGAGCACCGAGCTGCTCATCAGGAAGCTGCCCTTCCAGCGTCTCGTGCGCGAGATTGCCCAGGATTTCAAGACCGACCTCCGCTTCCAGTCCTCTGCTGTCATGGCTCTGCAGGAGGCATCCGAGGCTTACCTCGTCGGTCTCTTTGAGGACACGAACCTGTGCGCCATCCACGCCAAGCGT   
GU144506                   TCGCAAGTCCACCGGCGGAAAGGCTCCCCGGAAGCAGCTGGCCACGAAGGCGGCTCGCAAGTCCGCCCCCGCCACCGGGGGTGTCAAGAAGCCCCACCGTTACAGGCCTGGCACCGTGGCACTCCGTGAGATCCGCCGTTACCAGAAGAGCACCGAGCTGCTCATCAGGAAGCTGCCCTTCCAGCGTCTTGTGCGCGAGATTGCACAGGATTTCAAGACCGACCTCCGCTTCCAGTCCTCTGCCGTCATGGCTCTGCAGGAGGCCTCCGAGGCTTACCTCGTCGGTCTCTTTGAGGACACCAACCTGTGCGCCATCCACGCCAAGCGT   
GU144497                   TCGCAAATCCACCGGCGGGAAGGCGCCCCGCAAACAGCTGGCCACCAAGGCSGCTCGCAAGTCCGCCCCTGCCACCGGAGGTGTCAAGAAGCCCCACCGTTACAGGCCGGGAACCGTGGCTCTCCGTGAGATCCGCCGCTACCAGAAGAGCACCGAGYTGCTCATCAGGAAGCTGCCCTTCCAGCGTCTGGTGCGCGAGATCGCTCAGGATTTCAAGACCGACCTCCGCTTCCAGTCCTCTGCCGTCATGGCTCTGCAGGAGGCCTCCGAGGCTTACCTCGTCGGTCTCTTTGAGGACACCAACCTGTGCGCCATCCACGCCAAGCGT   
GU144484                   TCGCAAATCCACCGGTGGCAAGGCGCCCCGTAAGCAGCTAGCCACGAAGGCGGCTCGCAAGTCAGCCCCAGCCACCGGGGGTGTGAAGAAGCCTCACCGTTACAGGCCAGGAACCGTTGCTCTCCGTGAGATCCGCCGTTACCAGAAGAGTACCGAGCTGCTCATCAGGAAGCTGCCCTTCCAGCGCCTGGTGCGTGAGATTGCTCAGGATTTCAAGACTGACCTTCGCTTCCAGTCCTCTGCCGTCATGGCTCTKCAGGAGGCCTCTGAGGCTTATCTCGTCGGCCTCTTTGAGGACACCAACCTGTGCGCTATCCACGCTAAGCGT   
GU144503                   TCGCAAATCCACCGGCGGGAAGGCGCCCCGCAAGCAGCTGGCCACCAAGGCGGCCCGCAAGTCCGCCCCTGCCACCGGAGGTGTCAAGAAGCCCCACCGTTACAGGCCGGGAACCGTGGCACTCCGTGAGATCCGCCGCTACCAGAAGAGCACCGAGTTGCTCATCAGGAAGCTGCCCTTCCAGCGTCTGGTGCGCGAGATCGCTCAGGATTTCAAGACCGACCTCCGCTTCCAGTCCTCTGCCGTCATGGCTCTGCAGGAGGCCTCCGAGGCTTACCTCGTCGGTCTCTTTGAGGACACCAACCTGTGCGCCATCCACGCCAAGCGT   
GU144488                   TCGCAAATCCACCGGCGGAAAGGCCCCGCGCAAGCAGCTGGCCACCAAGGCGGCTCGCAAGTCCGCCCCCGCCACCGGCGGTGTCAAGAAGCCCCACCGATACAGGCCGGGGACCGTCGCCCTGCGTGAGATCCGCCGTTACCAGAAGAGCACCGAGTTGCTCATCAGGAAACTGCCCTTCCAGCGTCTTGTGCGCGAGATTGCCCAGGATTTCAAGACCGACCTCCGCTTCCAGTCCTCCGCCGTCATGGCCCTGCAGGAGGCCTCCGAGGCTTACCTCGTAGGTCTCTTTGAGGACACCAACCTGTGCGCCATCCACGCCAAGCGT   
GU144490                   TCGCAAATCCACCGGCGGGAAGGCGCCGCGCAAGCAGCTGGCCACCAAGGCGGCTCGCAAGTCCGCCCCTGCCACCGGAGGTGTCAAGAAGCCCCACCGTTACAGGCCGGGAACCGTGGCTCTCCGTGAGATCCGCCGCTACCAGAAGAGCACCGAGTTGCTCATCAGGAAGCTGCCCTTCCAGCGTCTGGTGCGCGAGATTGCTCAGGATTTCAAGACCGACCTCCGCTTCCAGTCTTCTGCCGTCATGGCTCTGCAGGAGGCCTCCGAGGCTTACCTCGTCGGTCTCTTTGAGGACACCAACCTCTGCGCCATCCACGCCAAGCGT   
GU144496                   TCGCAAATCCACCGGCGGGAAGGCGCCCCGCAAACAGCTGGCCACGAAGGCGGCTCGCAAATCCGCCCCTGCCACCGGCGGTGTCAAGAAGCCCCACCGYTACAGGCCGGGAACCGTGGCTCTCCGTGAGATCCGCCGCTACCAGAAGAGCACCGAGCTGCTCATCAGGAAGCTGCCCTTCCAGCGTCTGGTGCGCGAGATTGCCCAGGATTTCAAGACCGACCTTCGCTTCCAGTCCTCTGCCGTCATGGCCTTGCAGGAGGCCTCCGAGGCTTACCTCGTCGGTCTCTTTGAGGACACCAACCTCTGCGCCATCCACGCCAAGCGT   
GU144486                   TCGCAAATCCACCGGCGGTAAGGCGCCGCGCAAGCAGCTGGCCACCAAGGCTGCTCGCAAGTCCGCCCCCGCCACCGGGGGTGTCAAGAAGCCCCACCGATACAGGCCGGGGACCGTGGCTCTCCGTGAGATCCGCCGTTACCAGAAGAGCACCGAGCTCCTCATCAGGAAGCTGCCCTTCCAGCGTCTCGTGCGCGAGATTGCCCAGGATTTCAAGACCGACCTCCGCTTCCAGTCCTCCGCTGTCATGGCTCTGCAGGAGGCCTCCGAGGCTTACCTCGTCGGTCTCTTTGAGGACACGAACCTGTGCGCCATCCACGCCAAGCGT   
GU144473                   TCGCAAATCCACCGGCGGTAAGGCGCCGCGCAAGCAGCTGGCCACCAAGGCGGCTCGCAAGTCCGCCCCCGCCACCGGGGGCGTCAAGAAGCCCCACCGTTACAGGCCGGGAACCGTGGCTCTCCGTGAGATCCGCCGTTACCAGAAGAGCACCGAGCTGCTCATCAGGAAGCTGCCCTTCCAGCGCCTCGTGCGCGAGATCGCTCAGGATTTCAAGACCGACCTCCGCTTCCAGTCCTCTGCTGTCATGGCTCTGCAAGAGGCCTCCGAGGCTTACCTCGTGGGTCTCTTCGAGGACACCAACCTCTGCGCCATCCACGCCAAGCGC   
GU144477                   TCGCAAGTCCACCGGCGGAAAGGCTCCCCGGAAGCAGCTGGCCACGAAGGCGGCTCGCAAGTCCGCCCCCGCCACCGGGGGTGTCAAGAAGCCCCACCGTTACAGGCCGGGCACCGTGGCACTCCGTGAGATCCGCCGCTACCAGAAGAGCACCGAGTTGCTCATCAGGAAGCTGCCCTTCCAGCGTCTTGTGCGCGAGATTGCACAGGATTTCAAGACCGACCTCCGCTTCCAGTCCTCTGCCGTCATGGCTCTGCAGGAGGCCTCCGAGGCTTACCTCGTCGGTCTCTTTGAGGACACCAACCTGTGCGCCATCCACGCCAAGCGT   
GU144494                   TCGCAAATCCACCGGCGGGAAGGCGCCSCGCAAACAGCTGGCCACGAAGGCGGCTCGCAAATCCGCCCCTGCCACCGGCGGTGTCAAGAAGCCCCACCGCTACAGGCCGGGAACCGTGGCTCTCCGTGAGATCCGCCGCTACCAGAAGAGCACCGAGCTGCTCATCAGGAAGCTGCCCTTCCAGCGTCTGGTGCGCGAGATTGCCCAGGATTTCAAGACCGACCTTCGCTTCCAGTCCTCTGCCGTCATGGCCTTGCAGGAGGCCTCCGAGGCTTACCTCGTCGGTCTCTTTGAGGACACCAACCTCTGCGCCATCCACGCCAAGCGT   
GU144485                   TCGCAAATCCACCGGCGGTAAGGCGCCGCGCAAGCAGCTGGCCACCAAGGCTGCTCGCAAGTCCGCCCCCGCCACCGGGGGTGTCAAGAAGCCCCACCGATACAGGCCGGGCACCGTGGCTCTCCGTGAGATCCGCCGTTACCAGAAGAGCACCGAGCTCCTCATCAGGAAGCTGCCCTTCCAGCGTCTCGTGCGCGAGATTGCCCAGGATTTCAAGACCGACCTCCGCTTCCAGTCCTCTGCTGTCATGGCTCTGCAGGAGGCCTCCGAGGCTTACCTCGTCGGTCTCTTTGAGGACACGAACCTGTGCGCCATCCACGCCAAGCGT   
GU144482                   TCGCAAATCCACCGGCGGTAAGGCGCCGCGCAAGCAGCTGGCCACCAAGGCTGCTCGCAAGTCCGCCCCCGCCACCGGGGGTGTCAAGAAGCCCCACCGATACAGGCCGGGGACCGTGGCTCTCCGTGAGATCCGCCGTTACCAGAAGAGCACCGAGCTCCTCATCAGGAAGCTGCCCTTCCAGCGTCTCGTGCGCGAGATTGCCCAGGATTTCAAGACCGACCTCCGCTTCCAGTCCTCCGCTGTCATGGCTCTGCAGGAGGCCTCCGAGGCTTACCTCGTCGGTCTCTTTGAGGACACCAACCTGTGCGCCATCCACGCCAAGCGT   
GU144500                   TCGCAAATCCACCGGTGGGAAGGCGCCCCGCAAGCAGCTGGCCACCAAGGCAGCTCGCAAGTCCGCCCCTGCCACCGGAGGTGTCAAGAAGCCCCACCGTTACAGGCCGGGAACCGTGGCTCTCCGTGAGATCCGCCGCTACCAGAAGAGCACCGAGTTGCTCATCAGGAAGCTGCCCTTCCAGCGTCTGGTGCGCGAGATTGCTCAGGATTTCAAGACCGACCTCCGCTTCCAGTCCTCTGCCGTCATGGCTCTGCAGGAGGCCTCCGAGGCTTACCTCGTCGGTCTCTTTGAGGACACCAACCTGTGCGCCATCCACGCCAAGCGC   
GU144493                   TCGCAAATCCACCGGCGGGAAGGCGCCCCGCAAACAGCTGGCCACCAAGGCGGCCCGCAAGTCCGCCCCTGCCACCGGAGGTGTCAAGAAGCCCCACCGTTACAGGCCGGGAACCGTGGCTCTCCGTGAGATCCGCCGCTACCAGAAGAGCACCGAGTTGCTCATCAGGAAGCTGCCCTTCCAGCGTCTGGTGCGCGAGATTGCTCAGGATTTCAAGACCGACCTCCGCTTCCAGTCCTCTGCCGTCATGGCCCTGCAGGAGGCCTCCGAGGCTTACCTCGTCGGTCTCTTTGAGGACACCAACCTCTGCGCCATCCACGCCAAGCGT   
GU144502                   TCGCAAATCCACCGGCGGTAAGGCGCCTCGCAAGCAGCTGGCCACCAAGGCGGCTCGCAAGTCCGCCCCCGCCACCGGGGGTGTCAAGAAGCCCCACCGATACAGGCCCGGGACCGTGGCTCTCCGTGAGATCCGCCGTTACCAGAAGAGCACCGAGTTGCTCATCAGGAAGCTGCCCTTCCAGCGTCTGGTGCGCGAGATTGCACAGGATTTCAAGACCGACCTCCGCTTCCAGTCCTCTGCTGTCATGGCTCTGCAGGAGGCCTCCGAGGCTTACCTCGTCGGTCTCTTTGAGGACACGAACCTGTGCGCCATCCACGCCAAGCGT   
GU144467                   TCGCAAATCCACCGGCGGGAAAGCGCCACGCAAGCAGCTGGCTACGAAGGCTGCTCGCAAATCCGCCCCTGCTACTGGGGGTGTCAAGAAGCCCCACCGTTACAGGCCGGGGACCGTTGCCCTCCGTGAAATCCGCCGTTACCAGAAGAGCACCGAATTGCTCATCAGGAAGCTGCCCTTCCAGCGTCTGGTGCGTGAGATTGCTCAGGATTTCAAGACCGACCTTCGCTTCCAGTCCTCTGCCGTCATGGCTTTACAGGAGGCTTCCGAAGCTTATCTTGTGGGTCTCTTTGAGGACACCAACCTTTGCGCTATCCACGCCAAGCGT   
GU144504                   TCGCAAATCCACCGGCGGGAAGGCGCCCCGCAAGCAGCTGGCCACCAAGGCGGCTCGCAAGTCCGCCCCTGCCACCGGAGGTGTCAAGAAGCCCCACCGTTACAGGCCGGGAACCGTGGCACTCCGTGAGATCCGCCGCTACCAGAAGAGCACCGAGTTGCTCATCAGGAAACTGCCCTTCCAGCGTCTGGTGCGCGAGATTGCTCAGGATTTCAAGACCGACCTCCGCTTCCAGTCCTCTGCCGTCATGGCTCTGCAGGAGGCCTCCGAGGCTTACCTCGTCGGTCTCTTTGAGGACACCAACCTCTGCGCCATCCACGCCAAGCGC   
GU144495                   TCGCAAATCCACTGGGGGGAAGGCGCCCCGCAAGCAGCTGGCCACCAAGGCTGCTCGCAAGTCCGCCCCTGCCACCGGAGGTGTCAAGAAGCCCCACCGTTACAGGCCTGGCACCGTGGCCCTCCGTGAGATCCGCCGCTACCAGAAGAGCACCGAGCTGCTCATCAGGAAGCTGCCCTTCCAGCGTCTGGTGCGCGAGATTGCTCAGGATTTCAAGACCGACCTCCGCTTCCAGTCCTCCGCCGTCATGGCTCTGCAGGAGGCCTCCGAGGCTTACCTCGTCGGTCTCTTTGAGGACACCAACCTGTGCGCCATCCACGCCAAGCGT   
GU144464                   CCGCAAGTCCACCGGTGGAAAGGCTCCCCGGAAGCAGCTGGCCACCAAGGCGGCTCGCAAGTCCGCCCCCGCCACCGGGGGTGTCAAGAAGCCCCACCGTTACAGGCCAGGCACCGTGGCACTCCGTGAGATCCGCCGTTACCAGAAGAGCACCGAGTTGCTCATCAGGAAGCTGCCCTTCCAGCGTCTCGTGCGCGAGATTGCCCAGGATTTCAAGACCGACCTTCGCTTCCAGTCCTCTGCCGTCATGGCTCTGCAGGAGGCCTCCGAGGCTTACCTCGTCGGTCTCTTCGAGGACACCAACCTGTGTGCCATCCACGCCAAGCGT   
GU144487                   TCGCAAATCCACCGGCGGTAAGGCGCCTCGCAAGCAGCTGGCCACCAAGGCGGCTCGCAAGTCCGCCCCCGCCACCGGGGGTGTCAAGAAGCCTCACCGATACAGGCCTGGCACCGTGGCTCTCCGTGAGATCCGCCGTTACCAGAAGAGCACCGAGTTGCTCATCAGGAAGCTGCCMTTCCAGCGTCTCGTGCGCGAGATTGCCCAGGATTTCAAGACCGACCTCCGCTTCCAGTCCTCTGCTGTCATGGCTCTGCAGGAGGCCTCCGAGGCTTACCTCGTCGGTCTCTTTGAGGACACGAACCTGTGCGCCATCCACGCCAAGCGT   
GU144499                   TCGCAAGTCCACCGGCGGAAAGGCTCCCCGGAAGCAGCTGGCCACGAAGGCGGCTCGCAAGTCCGCCCCCGCCACCGGGGGTGTCAAGAAGCCCCACCGTTACAGGCCTGGCACCGTGGCACTCCGTGAGATCCGCCGCTACCAGAAGAGCACCGAGCTGCTCATCAGGAAGCTGCCCTTCCAGCGTCTYGTGCGCGAGATTGCACAGGATTTCAAGACCGACCTCCGCTTCCAGTCCTCCGCCGTCATGGCTCTGCAGGAGGCCTCCGAGGCTTACCTCGTCGGTCTCTTTGAAGACACCAACCTGTGCGCCATCCACGCCAAGCGT   
GU144465                   TCGCAAGTCCACCGGCGGAAAGGCTCCCCGGAAGCAGCTGGCCACGAAGGCGGCTCGCAAGTCCGCMCCCGCCACCGGGGGTGTCAAGAAGCCCCACCGTTACAGGCCTGGCACCGTGGCACTCCGTGAGATCCGCCGCTACCAGAAGAGCACCGAGYTGCTCATCAGGAAGCTGCCCTTCCAGCGTCTTGTGCGCGAGATTGCACAGGATTTCAAGACCGACCTCCGCTTCCAGTCCTCTGCCGTCATGGCTCTGCAGGAGGCCTCCGAGGCTTACCTCGTCGGTCTCTTTGAGGACACCAACCTGTGCGCCATCCACGCCAAGCGT   
GU144476                   TCGCAAGTCCACCGGTGGCAAGGCGCCCCGCAAGCAGCTGGCGACCAAAGCAGCTCGCAAGTCGGCACCAGCCACCGGGGGCGTGAAGAAGCCCCACCGTTACAGGCCTGGAACTGTGGCTCTCCGTGAAATCCGTCGTTACCAGAAGTCCACCGAGCTGCTCATTAGGAAGCTGCCCTTCCAGCGTCTGGTGCGTGAAATCGCCCAGGATTTCAAGACCGACCTCCGCTTCCAGTCCTCTGCCGTTATGGCTCTGCAGGAGGCTTCCGAGGCTTACTTGGTCGGCCTCTTCGAGGACACCAATCTTTGCGCCATCCACGCCAAGCGT   
GU144468                   TCGCAAATCCACCGGTGGCAAGGCGCCCCGCAAGCAGCTGGCCACGAAGGCGGCTCGCAAGTCCGCTCCCGCCACCGGGGGTGTCAAGAAGCCCCACCGTTACAGGCCAGGAACCGTGGCTCTCCGTGAGATCCGCCGTTAYCAAAAGAGCACCGAGTTGCTCATCAGGAAGCTGCCCTTCCAGCGTCTGGTGCGTGAGATTGCTCAGGATTTCAAGACCGACCTCCGCTTCCAGTCCTCTGCCGTTATGGCTCTGCAGGAGGCTTCCGAGGCTTACCTCGTGGGTCTCTTTGAGGACACAAACCTTTGTGCAATCCACGCCAAGCGT   
GU144492                   TCGCAAATCCACCGGTGGCAAAGCGCCCCGCAAACAACTGGCCACCAAGGCAGCTCGCAAGTCTGCCCCAGCCACCGGGGGTGTGAAGAAACCCCACCGTTACAGGCCTGGAACAGTGGCTCTCCGTGAGATCCGCCGTTACCAGAAGTCCACCGAGCTCCTCATCAGGAAGCTGCCCTTCCAGCGCTTGGTGCGTGAGATCGCCCAGGATTTCAAGACCGATCTCCGCTTCCAGTCATCTGCCGTCATGGCTCTGCAGGAAGCTTCCGAGGCTTACCTGGTTGGCCTCTTTGAGGACACCAACCTGTGCGCCATCCACGCCAAGCGT   
GU144475                   TCGCAAATCCACCGGTGGCAAAGCGCCCCGCAAACAACTGGCCACCAAGGCAGCTCGCAAGTCTGCCCCAGCCACCGGGGGTGTGAAGAAACCCCACCGTTACAGGCCTGGAACAGTGGCTCTCCGTGAGATCCGCCGTTACCAGAAGTCCACCGAGCTCCTGATCAGGAAACTGCCCTTCCAGCGCTTGGTGCGTGAGATCGCCCAGGATTTCAAGACCGATCTCCGCTTCCAGTCATCTGCCGTCATGGCTCTGCAGGAAGCTTCCGAGGCTTACCTGGTTGGCCTCTTTGAGGACACCAACCTGTGCGCCATCCACGCCAAGCGT   
GU144466                   TCGCAAGTCCACCGGCGGAAAGGCTCCCCGGAAGCAGCTGGCCACGAAGGCGGCTCGCAAGTCCGCCCCCGCCACCGGGGGTGTCAAGAAGCCCCACCGTTACAGGCCTGGCACCGTGGCACTCCGTGAGATCCGCCGYTACCAGAAGAGCACCGAGYTGCTCATCAGGAAGCTGCCCTTCCAGCGTCTTGTGCGCGAGATTGCACAGGAYTTCAAGACCGACCTCCGCTTCCAGTCCTCTGCCGTCATGGCTCTGCAGGAGGCCTCCGAGGCTTACCTCGTCGGTCTCTTTGAGGACACCAACCTGTGCGCCATCCACGCCAAGCGT   
GU144498                   TCGCAAGTCCACCGGCGGAAAGGCTCCCCGGAAGCAGCTGGCCACGAAGGCAGCTCGCAAATCCGCCCCCGCCACCGGAGGTGTCAAGAAGCCCCACCGTTACAGGCCTGGCACCGTGGCACTCCGTGAGATCCGCCGCTACCAGAAGAGCACCGAGCTGCTCATCAGGAAGCTGCCCTTCCAGCGTCTTGTGCGCGAGATTGCACAGGATTTCAAGACCGACCTCCGCTTCCAGTCCTCCGCCGTCATGGCTCTGCAGGAGGCCTCCGAGGCTTACCTCGTCGGTCTCTTTGAGGACACCAACCTGTGCGCCATCCACGCCAAGCGT   
GU144472                   TCGCAAATCCACCGGCGGTAAGGCGCCWCGCAAACAGCTGGCCACCAAGGCGGCTCGCAARTCCGCCCCCGCCACTGGGGGTGTCAAGAAGCCCCACCGATACAGGCCTGGGACCGTGGCTCTCCGTGAGATCCGCCGTTACCAGAAGAGCACCGAGCTGCTCATCAGGAAGCTGCCCTTCCAGCGTCTGGTGCGCGAGATTGCCCAGGATTTCAAGACCGACCTCCGCTTCCAGTCCTCTGCTGTCATGGCTCTGCAGGAGGCGTCCGAGGCTTACCTCGTCGGTCTCTTCGAGGACACCAACCTGTGCGCCATCCACGCCAAGCGC   
GU144505                   TCGCAAATCCACCGGCGGGAAGGCGCCSCGCAARCAGCTGGCCACCAAGGCGGCTCGCAAGTCCGCCCCTGCCACCGGAGGTGTCAAGAAGCCCCACCGWTACAGGCCGGGAACCGTGGCWCTMCGTGAGATCCGCCGCTACCAGAAGAGCACCGAGTTGCTCATCAGGAAGYTGCCCTTCCAGCGTCTGGTGCGCGAGATTGCTCAGGATTTCAAGACCGACCTCCGCTTCCAGTCCTCTGCCGTCATGGCTCTGCAGGAGGCCTCCGAGGCTTACCTCGTCGGTCTSTTTGAGGACACCAACCTSTGCGCYATCCACGCYAAGCGT   
GU144491                   TCGCAAATCCACCGGCGGGAAGGCGCCGCGCAAGCAGCTGGCCACCAAGGCGGCTCGCAAGTCCGCCCCTGCCACCGGAGGTGTCAAGAAGCCCCACCGTTACAGGCCGGGAACCGTGGCACTCCGTGAGATCCGCCGCTACCAGAAGAGCACCGAGTTGCTCATCAGGAAGCTGCCCTTCCAACGTCTGGTGCGCGAGATTGCTCAGGATTTCAAGACCGACCTCCGCTTCCAGTCCTCTGCCGTCATGGCTCTGCAGGAGGCCTCCGAGGCTTACCTCGTCGGTCTCTTTGAGGACACCAACCTCTGCGCCATCCACGCCAAGCGC   
GU144501                   TCGCAAGTCCACCGGCGGAAAGGCTCCCCGGAAGCAGCTGGCCACGAAGGCGGCTCGCAAGTCCGCCCCCGCCACCGGGGGTGTCAAGAAGCCCCACCGTTACAGGCCTGGCACCGTGGCACTCCGTGAGATCCGCCGTTACCAGAAGAGCACCGAGTTGCTCATCAGGAAGCTGCCCTTCCAGCGTCTTGTGCGCGAGATTGCACAGGATTTCAAGACCGACCTCCGCTTCCAGTCCTCTGCCGTCATGGCTCTGCAGGAGGCCTCCGAGGCTTACCTCGTCGGTCTCTTTGAGGACACCAACCTGTGCGCCATCCACGCCAAGCGT   
GU144489                   TCGCAAATCCACCGGCGGTAAGGCGCCGCGCAAGCAGCTCGCCACCAAGGCAGCTCGCAAGTCCGCCCCCGCCACCGGAGGTGTCAAGAAGCCCCACCGATACAGGCCGGGAACCGTGGCTCTGCGTGAGATCCGCCGCTACCAGAAGAGCACCGAGTTGCTCATCAGGAAGCTGCCCTTCCAGCGTCTTGTGCGCGAGATTGCCCAGGACTTCAAGACCGACCTCCGCTTCCAGTCCTCTGCCGTCATGGCTCTGCAGGARGCCTCCGAGGCTTACCTCGTCGGTCTTTTTGAGGACACCAACCTGTGCGCCATCCACGCCAAGCGT   
GU144483                   TCGCAAATCCACCGGCGGGAAGGCGCCCCGCAAACAGCTGGCCACCAAGGCGGCTCGCAAGTCCGCCCCTGCCACCGGAGGTGTCAAGAAGCCCCACCGTTACAGGCCGGGAACCGTGGCTCTCCGTGAGATCCGCCGCTACCAGAAGAGCACCGAGTTGCTCATCAGGAAGCTGCCCTTCCAGCGTCTGGTGCGCGAGATTGCTCAGGATTTCAAGACCGAYCTCCGCTTCCAGTCCTCTGCCGTCATGGCTCTGCAGGAGGCCTCCGAGGCTTACCTCGTCGGTCTCTTTGAGGACACCAACCTGTGCGCCATCCACGCCAAGCGT   
GU144474                   TCGCAAATCCACCGGCGGTAAGGCNCCTCGCAAGCAGCTGGCCACCAAGGCGGCTCGCAAGTCTGCCCCCGCCACYGGGGGCGTCAAGAAGCCCCATCGCTACAGGCCCGGGACCGTCGCCCTTCGTGAGATCCGCCGTTACCAGAAGAGCACCGAGTTGCTGATCAGGAAGCTGCCCTTCCAGCGTCTTGTGCGCGAGATTGCCCAGGATTTCAAGACCGACCTCCGCTTCCAGTCCTCTGCCGTCATGGCTCTGCAGGAGGCCTCTGAGGCTTACCTMGTGGGTCTCTTTGAGGACACGAACCTGTGCGCCATCCACGCCAAGCGC   
GU144481                   TCGCAAATCCACCGGCGGGAAGGCGCCGCGCAAACAGCTGGCCACCAAGGCGGCTCGCAAATCCGCCCCTGCCACCGGAGGTGTCAAGAAGCCCCACCGTTACAGGCCGGGAACCGTGGCTCTCCGTGAGATCCGCCGCTACCAGAAGAGTACCGAGCTGCTCATCAGGAAGCTGCCCTTCCAGCGTCTGGTGCGCGAGATTGCTCAGGATTTCAAGACCGACCTCCGCTTCCAGTCTTCTGCCGTCATGGCACTGCAGGAAGCCTCCGAGGCTTACCTCGTCGGTCTCTTTGAGGACACCAACCTCTGCGCCATCCACGCCAAGCGT   
GU144462                   TCGCAAATCCACCGGCGGGAAGGCGCCGCGCAAGCAGCTGGCCACCAAGGCGGCTCGCAAGTCCGCCCCTGCCACCGGAGGTGTCAAGAAGCCCCACCGTTACAGGCCGGGAACCGTGGCWCTCCGTGAGATCCGCCGCTACCAGAAGAGCACCGAGTTGCTCATCAGGAAGCTGCCCTTCCAGCGTCTGGTGCGCGAGATTGCTCAGGATTTCAAGACCGACCTCCGCTTCCAGTCYTCTGCCGTCATGGCTCTGCAGGAGGCCTCCGAGGCTTACCTCGTCGGTCTCTTTGAGGACACCAACCTCTGCGCCATCCACGCCAAGCGC   
GU144478                   TCGCAAATCCACCGGCGGAAAGGCGCCGCGCAAGCAGCTGGCCACCAAGGCGGCTCGCAAGTCCGCCCCTGCCACCGGGGGTGTCAAGAAGCCCCACCGCTACAGGCCCGGGACCGTGGCCCTCCGTGAGATTCGCCGTTACCAGAAGAGCACCGAGTTGCTCATCAGGAAGCTGCCCTTCCAGCGTCTGGTGCGCGAGATCGCCCAGGATTTCAAGACCGACCTCCGCTTCCAGTCCTCCGCTGTCATGGCTCTGCAGGAGGCCTCCGAGGCTTACCTCGTCGGTCTCTTCGAGGACACCAACCTGTGCGCCATCCACGCCAAGCGT   
GU144479                   CCGCAAATCCACCGGCGGCAAGGCGCCGCGAAAGCAGCTGGCCACGAAGGCGGCTCGCAAGTCCGCCCCTGCCACCGGAGGTGTCAAGAAGCCCCACCGTTACAGGCCCGGAACTGTGGCTCTCCGTGAGATCCGCCGTTACCAGAAGAGCACGGAATTACTCATCAGGAAGCTGCCGTTCCAGCGCCTGGTGCGTGAGATTGCTCAGGACTTCAAGACTGATCTACGCTTCCAGTCCTCTGCCGTGATGGCTCTCCAGGAAGCCTCCGAGGCTTACCTCGTCGGTCTGTTTGAGGACACAAACCTTTGCGCTATCCACGCCAAGCGT   
AY919126                   TAGGAAATCTACCGGTGGGAAAGCGCCCCGCAAGCAGCTGGCCACCAAGGCGGCTCGCAAGTCGGCGCCCGCCACCGGAGGAGTCAAGAAGCCCCACCGATACAGGCCGGGAACCGTGGCCCTCCGCGAGATCCGTCGCTACCAGAAGAGCACCGAGCTCCTCATCAGGAAGCTCCCCTTCCAGCGTCTGGTGCGCGAGATCGCTCAGGATTTCAAGACGGACCTGCGCTTCCAGTCGTCTGCCGTGATGGCCCTGCAGGAGGCTTCCGAGGCTTACCTCGT----------------------------------------------   
DQ079677                   CCGCAAATCGANGGGCGGCAAAGCGCCCCGCAAGCAGCTGGCGACGAAGGCGGCTCGCAAGTCGGCGCCCGCCACCGGAGGAGTGAAGAAGCCCCACCGATACAGGCCGGGAACGGTGGCGCTGCGCGAGATCCGCCGCTACCAGAAGAGCACGGAACTGCTCATCAGGAAGCTGCCCTTCCAGCGACTGGTGCGCGAGATCGCGCAGGACCTCAAGACGGACCTGCGGTTCCAGTCGTCGGCCGTGATGGCGCTGCAGGAGGCTTCGGAGGCTTACCTGGTGGGTCTGT--------------------------------------   
DQ079686                   TCGCAAGTCCACTGGTGGCAAGGCGCCCCGCAAGCAGCTCGCCACCAAGGCAGCTCGCAAGTCAGCCCCTGCCACTGGGGGTGTCAAGAAGCCCCACCGTTACAGGCCGGGAACCGTGGCTCTCCGTGAGATCCGTCGTTACCAGAAGAGCACCGAACTGCTCATCAGGAAGCTGCCCTTCCAGCGCCTGGTACGTGAGATTGCTCAGGATTTCAAGACCGACCTCCGTTTCCAGTCATCTGCTGTCATGGCCCTCCAGGAGGCTTCCGAGGCTTACCTCGTGGGTCTTTTCGAGGACACCAATCTTTGCGCTATCCACGCCAAGCGC   
DQ079689                   TCGCAAGTCCACTGGTGGCAAGGCTCCCCGCAAACAGCTCGCCACAAAGGCAGCTCGTAAGTCAGCCCCTGCCACTGGGGGCGTCAAGAAGCCCCACCGTTACAGGCCGGGAACCGTGGCCCTCCGTGAGATCCGCCGTTACCAGAAGAGCACCGAATTGCTCATCAGGAAGCTGCCCTTCCAGCGTCTGGTACGTGAGATTGCTCAGGATTTCAAGACTGACCTCCGTTTCCAGTCATCGGCTGTCATGGCTCTCCAGGAGGCTTCCGAGGCTTACCTCGTAGGTCTGTTCGAGGACACAAACCTTTGCGCTATCCACGCTAAGCGT   
DQ079669                   TCGCAAGTCCACTGGTGGCAAGGCGCCCCGCAAGCAGCTCGCCACCAAGGCAGCTCGCAAGTCAGCCCCTGCCACTGGGGGTGTCAAGAAGCCCCACCGTTACAGGCCGGGAACCGTGGCTCTCCGTGAGATCCGTCGTTACCAGAAGAGCACCGAACTGCTCATCAGGAAGCTGCCCTTCCAGCGCCTGGTACGTGAGATTGCTCAGGATTTCAAGACCGACCTCCGTTTCCAGTCATCTGCTGTCATGGCCCTCCAGGAGGCTTCCGAGGCTTACCTCGTGGGTCTTTTCGAGGACACCAATCTTTGCGCTATCCACGCCAAGCGC   
FJ174853                   TCGCAAGTCCACCGGTGGCAAGGCGCCCCGCAAACAGCTCGCCACAAAGGCAGCTCGTAAGTCAGCCCCTGCCACTGGGGGCGTCAAGAAGCCCCATCGTTACAGGCCGGGAACCGTGGCTCTCCGTGAGATCCGTCGTTACCAGAAGAGCACCGAATTGCTCATCAGGAAGCTGCCCTTCCAGCGTCTGGTACGTGAGATTGCTCAGGATTTCAAGACTGACCTCCGTTTCCAGTCATCTGCTGTCATGGCCCTCCAAGAGGCATCCGAGGCTTACCTCGTAGGTTTGTTCGAGGACACAAACCTTTGCGCTATCCACGCTAAGCGT   
FJ174852                   TCGCAAGTCCACCGGTGGCAAGGCGCCCCGCAAACAGCTCGCCACAAAGGCAGCTCGTAAGTCAGCCCCTGCCACTGGGGGCGTCAAGAAGCCCCATCGTTACAGGCCGGGAACCGTGGCTCTCCGTGAGATCCGTCGTTACCAGAAGAGCACCGAATTGCTCATCAGGAAGCTGCCCTTCCAGCGTCTGGTACGTGAGATTGCTCAGGATTTCAAGACTGACCTCCGTTTCCAGTCATCTGCTGTCATGGCCCTCCAAGAGGCTTCCGAGGCTTACCTCGTAGGTTTGTTCGAGGACACCAACCTTTGCGCTATCCATGCTAAGCGT   
DQ079668                   TCGCAAGTCTACCGGTGGGAAGGCGCCTCGTAAGCAGCTTGCTACGAAGGCGGCTCGTAAGTCCGCGCCTGCCACCGGAGGTGTCAAGAAGCCCCACCGTTACAGGCCGGGCACTGTGGCTCTCCGTGAAATCCGCCGTTACCAGAAGAGCACTGAGCTGCTCATCAGGAAGTTGCCCTTCCAACGTTTGGTGCGCGAGATTGCTCAGGATTTCAAGACTGATCTCCGTTTCCAGTCCTCTGCTGTCATGGCTCTGCAGGAGGCCTCCGAGGCTTACCTTGTCGGTCTATTTGAGGACACAAACCTTTGCGCTATCCACGCCAAGCGC   
DQ079687                   CCGCAAATCCACTGGTGGCAARGCGCCCCGTAAGCAGCTRGCCACRAAGGCRGCTCGCAAATCAGCACCCGCTACCGGGGGTGTYAAGAAACCTCACCGTTACAGGCCWGGAACTGTGGCTCTCCGTGAGATYCGCCGTTACCAGAAGAGCACAGAATTGCTCATCAGGAAGCTACCCTTCCAGCGCCTGGTGCGTGAGATYGCCCAAGATTTCAAGACCGATCTCCGATTCCAATCCTCTGCTGTCATGGCTCTACAGGAAGCATCCGAGGCTTACCTCGTCGGTCTCTTYGAAGACACMAACCTTTGNGCTATCCACGCCAAGCGT   
FJ943453                   TCGCAAATCCACTGGTGGCAAGGCGCCGCGGAAACAGCTGGCTACTAAGGCGGCCCGCAAGTCCGCCCCTGCCACCGGTGGTGTCAAGAAGCCCCATCGTTACCGACCTGGGACAGTSGCATTGCGTGAGATTCGTCGCTATCAGAAGAGTACCGAGCTTTTAATTCGTAAGCTGCCATTCCAAAGGCTAGTTCGAGAGATTGCCCAGGATTTCAAGACAGACCTCCGATTCCAGTCCTCTGCAGTCATGGCTTTGCAGGAGGCCTCTGAGGCTTACCTCGTCGGTCTCTTTGAGGACACTAACCTTTGCGCCATTCACGCAAAGAGA   
EU921060                   CCGCAAGTCTACTGGTGGCAAGGCGCCCCGCAAGCAGCTGGCCACAAAGGCGGCTCGCAAGTCGGCCCCTGCCACCGGAGGCGTCAAGAAGCCCCACCGTTACAGGCCTGGAACCGTGGCTCTACGTGAGATCCGTCGTTACCAGAAGAGCACCGAACTTCTCATCAGGAAGCTGCCCTTCCAGCGCCTGGTGCGTGAGATTGCCCAGGACTTCAAGACCGATCTTCGCTTCCAGTCCTCTGCCGTCATGGCTCTCCAGGAAGCCTCCGAGGCCTACCTGGTTGGTCTCTTTGAGGACAC----------------------------   
FM208827                   TCGCAAATCCACCGGTGGCAAGGCGCCCCGCAAGCAGCTCGCCACGAAGGCGGCTCGTAAGTCAGCCCCTGCCACTGGGGGTGTCAAGAAGCCCCATCGTTACAGGCCGGGAACCGTGGCTCTCCGTGAGATCCGCCGTTACCAGAAGAGCACCGAATTGCTCATCAGGAAGCTGCCTTTCCAACGTCTGGTGCGTGAGATTGCTCAGGATTTCAAGACTGACCTCCGTTTCCAGTCCTCTGCAGTCATGGCTCTCCAGGAGGCTTCCGAGGCTTACCTCGTGGGTCTCTTTGAGGACACAAACCTTTGCGCTATCCACGCCAAGCGT   
FM208799                   TCGCAARTCCACCGGTGGCAAGGCACCCCGCAAGCAGCTTGCCACGAAGGCAGCTCGCAAGTCTGCTCCTGCCACTGGAGGTGTCAAGAAGCCCCACCGTTACAGGCCGGGAACCGTGGCTCTCCGTGAGATCCGCCGTTATCAGAAGAGCACCGAACTGCTTATTAGGAAACTGCCTTTCCAGCGCTTGGTGCGTGAAATTGCACAGGATTTCAAGACTGACCTCCGCTTCCAGTCCTCTGCTGTCATGGCCCTGCAGGAAGCTTCCGAGGCTTATCTCGTGGGTCTCTTTGAGGATACCAACTTGTGCGCCATCCATGCCAAGCGT   
FM208819                   TCGCAAGTCCACCGGTGGCAAGGCGCCCCGCAAACAGCTCGCCACAAAGGCAGCTCGTAAGTCAGCCCCTGCCACTGGGGGCGTCAAGAAGCCCCATCGTTACAGGCCGGGAACCGTGGCTCTCCGTGAGATCCGTCGTTACCAGAAGAGCACCGAATTGCTCATCAGGAAGCTGCCCTTCCAGCGTCTGGTACGTGAGATTGCTCAGGATTTCAAGACTGACCTCCGTTTCCAGTCATCTGCTGTCATGGCCCTCCAAGAGGCTTCCGAGGCTTACCTCGTAGGTTTGTTCGAGGACACCAACCTTTGCGCTATCCATGCTAAGCGT   
FM208828                   TCGCAAATCCACCGGTGGCAAGGCGCCCCGCAAGCAGCTCGCCACGAAGGCGGCTCGTAAGTCAGCCCCTGCCACTGGGGGTGTCAAGAAGCCCCATCGTTACAGGCCGGGAACCGTGGCTCTCCGTGAGATCCGCCGTTACCAGAAGAGCACCGAATTGCTCATCAGGAAGCTGCCTTTCCAACGTCTGGTGCGTGAGATTGCTCAGGATTTCAAGACTGACCTCCGTTTCCAGTCCTCTGCAGTCATGGCTCTCCAGGAGGCTTCCGAGGCTTACCTCGTGGGTCTCTTTGAGGACACAAACCTTTGCGCTATCCACGCCAAGCGT   
FM208823                   YCGCAAATCTACCGGTGGCAAGGCGCCCCGCAAACAGCTCGCTACGAAGGCGGCTCGTAAGTCAGCCCCTGCCACAGGGGGTGTCAAGAAGCCCCATCGTTACAGGCCGGGAACTGTCGCTCTCCGTGAGATCCGCCGTTACCAGAAGAGCACCGAATTGCTCATCAGGAAGCTGCCCTTCCAGCGTCTTGTGCGTGAGATTGCTCAGGATTTCAAGACTGACCTCCGTTTCCAGTCCTCTGCTGTCATGGCTCTCCAGGAGGCATCCGAGGCTTACCTCGTGGGTCTCTTTGAGGACACCAACCTTTGCGCCATTCACGCCAAGCGT   
FM208785                   TCGCAAATCCACCGGTGGCAAGGCGCCCCGCAAGCAGCTGGCTACGAAGGCGGCTCGGAAGTCCGCTCCCGCCACCGGTGGCGTCAAGAAGCCTCACCGTTATAGGCCCGGTACCGTGGCTCTCCGTGAGATCCGCCGTTACCAGAAGAGCACTGAATTGCTCATTAGGAAGCTGCCCTTCCAGCGCCTGGTGCGTGAGATTGCCCAGGACTTCAAGACTGATCTCCGATTCCAGTCCTCTGCCGTTATGGCTCTCCAGGAGGCCTCCGAGGCTTACCTCGTCGGTCTCTTTGAGGACACCAACCTTTGTGCTATCCACGCCAAGCGT   
EU921049                   CCGCAAGTCCACCGGTGGCAAGGCACCCCGTAAGCAGCTTGCCACGAAGGCGGCTCGCAAGTCAGCACCGGCCACCGGCGGTGTCAAGAAGCCCCATCGTTACAGGCCAGGTACCGTGGCCCTCCGCGAGATCCGACGCTACCAGAAGAGCACCGAGCTGCTTATCCGGAAGTTGCCCTTCCAGCGTCTGGTGCGTGAGATTGCTCAGGATTTCAAGACCGACCTCCGCTTCCAGTCGTCTGCCGTCATGGCCCTTCAGGAAGCCTCTGAGGCCTACCTCGTGGGTCTGTTTGAGGACACAAACCTTTGCGCTATCCACGCCAAGCGT   
FM208809                   TCGCAAGTCCACTGGTGGCAAGGCGCCCCGAAAACAGCTGGCCACAAAGGCAGCTCGCAAGTCAGCCCCTGCCACTGGTGGTGTCAAGAAGCCTCACCGTTACAGGCCCGGAACCGTGGCTCTCCGTGAAATCCGTCGTTACCAGAAGAGCACCGAATTGCTCATCAGGAAGCTGCCCTTCCAGCGTCTGGTCCGTGAGATTGCCCAGGATTTCAAGACCGATCTCCGTTTCCAGTCATCTGCCGTCATGGCCCTCCAGGAGGCTTCTGAGGCTTACCTAGTAGGTCTTTTCGAGGACACCAACCTTTGCGCTATCCACGCCAAGCGT   
FM208798                   TCGCAAGTCCACTGGTGGCAAGGCGCCCCGCAAGCAGCTTGCTACGAAGGCAGCTCGCAAGTCTGCTCCTGCCACTGGAGGTGTCAAGAAGCCCCATCGTTACAGGCCGGGAACTGTGGCTCTTCGTGAGATCCGCCGTTATCAGAAGAGCACCGAACTGCTTATTAGGAAACTGCCTTTCCAGCGTTTGGTGCGTGAAATTGCTCAGGATTTCAAAACTGATCTCCGCTTCCAGTCCTCTGCTGTCATGGCCCTCCAGGAAGCCTCCGAGGCTTATCTTGTGGGTCTCTTTGAGGATACCAACTTGTGCGCCATCCACGCCAAGCGT   
FM208802                   TCGCAAGTCCACTGGAGGCAAGGCGCCCCGCAAGCAGCTGGCCACGAAGGCTGCTCGTAAGTCCGCCCCTGCCACCGGAGGTGTCAAGAAGCCTCACCGTTACAGGCCTGGAACCGTGGCTCTGCGTGAGATCCGCCGTTACCAGAAAAGTACCGAATTGCTCATCAGGAAGCTGCCCTTCCAGCGGCTTGTGCGTGAGATTGCCCAGGATTTCAAGACCGACCTCCGCTTCCAGTCCTCTGCTGTCATGGCTCTCCAGGAGGCCTCTGAGGCTTACCTCGTTGGCCTATTTGAGGACACAAACCTCTGCGCTATCCACGCCAAGCGT   
AB290656                   TAGGAAATCTACCGGTGGCAAAGCGCCCCGCAAGCAGCTGGCCACTAAGGCGGCTCGCAAGTCCGCCCCTGCCACCGGTGGGGTCAAGAAACCTCACCGTTACAGGCCGGGAACCGTGGCACTCCGTGAGATCCGGCGTTACCAAAAGAGCACCGAACTCCTCATCAGGAAGCTCCCCTTCCAGCGTCTCGTGCGAGAGATAGCTCAGGATTTCAAGACCGACCTACGCTTCCAGTCCTCCGCCGTCATGGCCCTGCAAGAGGCCTCCGAGGCTTACCTCGTCGGCCTCTTCGAGGACACGAACCTCTGCGCCATCCACGCCAAGCGT   
FM208826                   TCGCAAATCCACCGGTGGCAAGGCGCCCCGCAAGCAGCTTGCCACGAAGGCGGCTCGTAAGTCAGCTCCTGCCACAGGGGGTGTCAAGAAGCCCCACCGTTACAGGCCAGGAACCGTGGCTCTCCGTGAGATCCGCCGTTACCAGAAGAGCACCGAATTGCTCATCAGGAAGCTGCCTTTCCAACGTCTGGTGCGTGAGATTGCTCAGGACTTCAAGACTGATCTCCGTTTCCAGTCCTCTGCTGTGATGGCGCTCCAGGAGGCTTCCGAGGCTTACCTTGTGGGTCTCTTTGAGGACACAAACCTTTGCGCTATCCACGCCAAGCGT   
FM208790                   TCGCAAGTCCACTGGTGGCAAGGCGCCCCGCAAACAGCTTGCCACGAAGGCGGCTCGCAAGTCTGCTCCAGCCACTGGAGGTGTCAAGAAGCCCCACCGTTACAGGCCGGGAACCGTGGCTCTCCGTGAGATCCGGCGTTATCAGAAGAGCACCGAACTTCTGATCAGGAAACTGCCTTTCCAGCGCCTGGTGCGTGAAATTGCTCAGGATTTCAAGACTGACCTCCGCTTCCAATCCTCTGCTGTCATGGCTCTCCAGGAAGCTTCCGAGGCTTACCTCGTTGGTCTCTTTGAGGATACCAACCTGTGCGCCATCCATGCCAAGCGT   
FM208787                   TCGCAAGTCCACTGGTGGGAAGGCACCCCGCAAGCAGCTTGCNACCAAAGCAGCCCGCAAGTCGGCCCCCGCCACCGGAGGTGTCAAGAAGCCCCACCGTTACAGGCCGGGAACCGTGGCTCTCCGTGAGATCCGCCGTTACCAGAAGAGCACCGAACTCCTCATCAGGAAGCTGCCCTTCCAGCGTCTGGTGCGCGAAATCGCTCAGGATTTCAAGACTGACCTCCGCTTCCAGTCCTCTGCTGTCATGGCTCTCCAGGAAGCTTCCGAGGCCTACCTCGTCGGTCTCTTTGAGGATACCAACCTGTGCGCCATCCACGCCAAGCGT   
FM208793                   CCGCAAGTCCACTGGTGGCAAGGCGCCCCGCAAGCAGCTTGCTACAAAGGCAGCTCGCAAGTCTGCTCCAGCCACTGGAGGTGTCAAGAAACCCCACCGTTACAGGCCTGGAACCGTTGCTCTCCGTGAGATCCGCCGTTATCAGAAGAGCACTGAGCTGCTTATCAGGAAACTGCCTTTCCAGCGCCTGGTGCGTGAAATTGCTCAGGATTTCAAGACTGACCTCCGCTTCCAGTCCTCTGCTGTCATGGCTCTCCAGGAAGCTTCCGAGGCTTACCTCGTGGGTCTGTTTGAGGATACCAACCTGTGTGCCATCCATGCCAAGCGC   
FM208797                   TCGCAAGTCCACCGGTGGCAAGGCGCCCCGCAAGCAGCTTGCCACGAAGGCAGCTCGCAAATCTGCTCCTGCCACTGGAGGTGTCAAGAAGCCCCACCGTTACAGGCCAGGAACCGTGGCCCTCCGTGAGATCCGCCGTTATCAGAAGAGCACCGAACTGCTTATCAGGAAGCTGCCTTTCCAGCGCTTGGTGCGTGAAATTGCCCAGGATTTCAAGACTGACCTCCGCTTCCAGTCCTCTGCTGTCATGGCCCTCCAGGAAGCTTCCGAGGCTTATCTCGTGGGTCTCTTTGAAGACACTAACCTGTGCGCCATCCACGCCAAGCGT   
FM208824                   TCGCAAATCTACCGGTGGCAAGGCGCCCCGCAAACAGCTCGCTACGAAGGCGGCTCGTAAGTCAGCCCCTGCCACAGGGGGTGTCAAGAAGCCCCATCGTTACAGGCCGGGAACTGTCGCTCTCCGTGAGATCCGCCGTTACCAGAAGAGCACCGAATTGCTCATCAGGAAGCTGCCCTTCCAGCGTCTTGTGCGTGAGATTGCTCAGGATTTCAAGACCGACCTCCGTTTCCAGTCCTCTGCTGTCATGGCTCTCCAGGAGGCATCCGAGGCTTACCTCGTGGGTCTCTTTGAGGACACCAACCTTTGCGCCATTCACGCCAAGCGT   
FM208810                   TCGCAAGTCTACCGGTGGCAAGGCGCCTCGCAAACAGCTCGCCACAAAGGCGGCTCGCAAGTCAGCCCCTGCCACTGGGGGTGTCAAGAAGCCCCACCGTTACAGGCCGGGAACCGTGGCTCTCCGTGAGATCCGTCGTTATCAGAAGAGCACCGAATTGCTCATCAGGAAGCTGCCCTTCCAGCGTCTGGTACGTGAGATTGCTCAGGATTTCAAGACTGACCTCCGTTTCCAGTCATCTGCTGTCATGGCCCTCCAGGAGGCTTCCGAGGCTTACCTCGTAGGTCTGTTCGAAGACACAAACCTTTGCGCTATCCACGCTAAGCGT   
FM208825                   TCGCAAATCTACCGGTGGCAAGGCGCCCCGCAAACAGCTCGCTACGAAGGCGGCTCGTAAATCAGCCCCTGCCACAGGGGGTGTCAAGAAGCCCCATCGTTACAGGCCGGGAACGGTCGCTCTCCGTGAGATCCGCCGTTACCAGAAGAGCACCGAATTGCTTATCAGGAAGCTGCCCTTCCAGCGTCTTGTACGTGAGATTGCTCAGGATTTCAAGACTGACCTCCGTTTCCAGTCCTCTGCTGTCATGGCTCTCCAGGAGGCTTCCGAGGCTTACCTCGTGGGTCTCTTTGAGGACACCAACCTTTGCGCCATCCACGCCAAGCGT   
FM208794                   YCGCAAGTCCACCGGTGGCAAGGCGCCCCGCAAGCAGCTTGCCACCAAGGCAGCTCGTAAGTCCGCTCCCGCCACCGGGGGTGTGAAGAAGCCTCACCGTTACAGGCCGGGCACCGTGGCTCTCCGTGAGATCCGCCGTTATCAGAAGAGTACCGAGCTGCTGATCAGGAAGCTGCCTTTCCAGCGCCTGGTCCGTGAAATTGCTCAGGATTTCAAGACCGACCTCCGCTTCCAGTCCTCTGCCGTCATGGCTCTGCAGGAAGCTTCCGAGGCTTATCTGGTGGGTCTCTTTGAGGACACCAACCTGTGCGCCATCCATGCCAAGCGT   
EU921061                   TCGCAAGTCAACAGGAGGCAAGGCGCCCCGCAAGCAGCTGGCCACCAAGGCTGCTCGCAAGTCTGCACCCGCTACCGGAGGTGTCAAGAAACCCCACCGCTACAGGCCGGGAACTGTGGCTCTTCGTGAGATCCGTCGCTACCAGAAGAGTACCGAACTTCTCATCAGGAAGCTRCCTTTCCAGCGTCTGGTGCGTGAAATTGCCCAAGATTTCAAGACTGATCTTCGCTTCCAGTCTTCTGCTGTTATGGCACTTCAGGAAGCTTCCGAGGCTTACCTCGTGGGTCTCTTTGAAGACACCAACCTTTGCGCTATCCACGCTAAGCGT   
FM208816                   TCGCAAGTCCACCGGTGGCAAGGCGCCCCGCAAACAGCTCGCCACAAAGGCAGCTCGTAAGTCAGCCCCTGCCACTGGGGGCGTCAAGAAGCCCCATCGTTACAGGCCGGGAACCGTGGCTCTCCGTGAGATCCGTCGTTACCAGAAGAGCACCGAATTGCTCATCAGGAAGCTGCCCTTCCAGCGTCTGGTACGTGAGATTGCTCAGGATTTCAAGACTGACCTCCGTTTCCAGTCATCTGCTGTCATGGCCCTCCAAGAGGCTTCCGAGGCTTACCTCGTAGGTTTGTTCGAGGACACCAACCTTTGCGCTATCCATGCTAAGCGC   
FM208800                   CCGCAAGTCCACCGGTGGCAAGGCGCCCCGCAAGCAGCTCGCGACGAAGGCTGCTCGCAAGTCTGCTCCTGCCACTGGAGGTGTGAAGAAGCCCCACCGTTACAGGCCGGGTACCGTGGCTCTTCGTGAGATCCGCCGTTACCAGAAGAGCACCGAACTGCTGATCAGGAAGCTGCCTTTCCAGCGCCTGGTGCGTGAGATTGCTCAGGATTTCAAGACTGATCTCCGCTTCCAGTCCTCTGCCGTGATGGCACTCCAGGAAGCTTCCGAAGCTTACCTGGTGGGTCTGTTTGAGGATACCAACCTGTGCGCTATTCATGCCAAGCGT   
FM208801                   CCGCAAATCTACTGGTGGCAAGGCGCCCCGCAAGCAGCTGGCCACCAAGGCTGCTCGCAAGTCCGCCCCTGCTACTGGGGGTGTCAAGAAGCCTCACCGTTACAGGCCTGGAACCGTGGCTCTCCGCGAGATCCGCCGTTACCAGAAGAGCACCGAACTGCTTATCAGGAAGCTGCCCTTCCAGCGGCTTGTGCGTGAGATTGCTCAGGACTTTAAAACAGACCTCCGCTTCCAATCATCCGCTGTCATGGCTCTCCAGGAGGCCTCTGAGGCATATCTCGTTGGACTCTTTGAGGACACAAACCTCTGCGCTATCCACGCTAAACGC   
FM208796                   TCGCAAGTCCACCGGTGGCAAGGCGCCCCGCAAGCAGCTCGCCACCAAGGCAGCTCGCAAGTCCGCTCCCGCCACCGGGGGCGTGAAGAAGCCCCACCGTTACAGGCCGGGCACCGTGGCTCTCCGTGAGATCCGCCGTTACCAGAAGAGCACCGAGCTGCTGATCAGGAAGCTGCCTTTCCAGCGCCTGGTCCGTGAAATTGCTCAGGACTTCAAGACCGATCTCCGCTTCCAGTCCTCTGCCGTCATGGCTCTGCAGGAAGCTTCTGAGGCTTACCTGGTGGGTCTCTTCGAGGACACCAACCTGTGTGCCATCCACGCCAAGCGT   
FM208789                   TCGCAAGTCTACCGGCGGCAAGGCGCCCCGCAAGCAGCTTGCCACGAAGGCAGCTCGCAAGTCTGCTCCAGCCACCGGAGGTGTCAAGAAGCCCCACCGTTACAGGCCGGGAACCGTGGCTCTCCGTGAGATCCGGCGTTATCAGAAGAGCACCGAACTTCTGATCAGGAAACTGCCTTTCCAGCGCCTGGTGCGTGAAATTGCTCAGGATTTCAAGACTGATCTCCGCTTCCAGTCCTCTGCCGTCATGGCTCTCCAGGAAGCTTCCGAGGCTTACCTGGTTGGTCTGTTTGAGGATACCAACCTGTGTGCCATTCATGCCAAGCGT   
AB290669                   TAGAAAATCTACCGGCGGCAAAGCCCCCCGCAAGCAGCTTGCCACTAAGGCGGCTCGCAAGTCCGCTCCTGCCACCGGTGGGGTCAAGAAGCCCCACCGTTACAGGCCGGGAACTGTGGCACTCCGTGAGATACGCCGTTACCAAAAGAGCACCGAACTCCTCATCAGGAAGCTGCCCTTCCAGCGTCTGGTGCGCGAGATCGCTCAGGATTTCAAGACGGACCTGCGCTTCCAGTCCTCCGCCGTTATGGCCCTGCAAGAGGCCTCCGAGGCTTACCTCGTTGGTCTCTTCGAGGACACAAACCTCTGCGCAATCCACGCCAAACGT   
FM208792                   TCGTAAGTCCACTGGTGGCAAGGCGCCCCGCAAGCAGCTTGCCACAAAGGCGGCTCGCAAGTCGGCTCCAGCTACTGGAGGTGTCAAGAAGCCCCACCGTTACAGACCGGGAACCGTGGCTCTCCGAGAGATCCGACGTTATCAGAAGAGCACCGAGCTTCTTATCAGGAAACTCCCTTTCCAGCGCCTGGTGCGTGAAATTGCTCAGGATTTCAAGACTGACCTCCGCTTCCAGTCCTCTGCTGTCATGGCTCTCCAGGAAGCTTCCGAGGCTTACCTAGTTGGTCTCTTTGAAGATACCAACCTGTGCGCCATCCATGCCAAGCGT   
FM208788                   TCGCAAGTCCACTGGTGGCAAGGCGCCCCGCAAGCAGCTTGCCACGAAAGCGGCTCGCAAGTCTGCTCCAGCCACAGGAGGTGTCAAGAAGCCCCACCGTTACAGGCCGGGAACCGTGGCTCTCCGTGAGATCCGGCGTTACCAGAAGAGCACCGAACTTCTGATCAGGAAACTGCCTTTCCAGCGCCTGGTGCGTGAGATTGCTCAGGATTTCAAGACTGACCTCCGCTTCCAGTCCTCTGCTGTCATGGCTCTCCAGGAAGCTTCCGAGGCTTACCTCGTTGGTCTCTTCGAGGATACCAACCTGTGCGCCATCCATGCCAAGCGT   
AB290668                   TAGGAAATCTACCGGTGGCAAAGCGCCCCGCAAGCAGCTTGCCACTAAGGCGGCTCGCAAGTCCGCTCCTGCCACCGGTGGGGTCAAGAAGCCCCACCGTTACAGGCCGGGAACTGTGGCACTCCGTGAGATACGGCGTTACCAAAAGAGCACCGAACTCCTCATCAGGAAGCTGCCCTTCCAGCGTCTGGTGCGCGAGATCGCTCAGGATTTCAAGACGGACCTACGCTTCCAGTCCTCAGCCGTCATGGCCCTGCAAGAGGCCTCTGAGGCTTACCTCGTTGGTCTCTTCGAGGACACAAACCTGTGCGCAATCCACGCCAAACGC   
AB290665                   TAGAAAATCTACAGGAGGCAAAGCGCCACGGAAGCAGCTGGCCACGAAGGCGGCTCGCAAGTCCGCTCCTGCCACCGGTGGGGTCAAGAAGCCCCACCGTTACAGGCCGGGGACTGTGGCACTCCGTGAGATACGGCGTTACCAAAAGAGCACCGAACTCCTCATCAGGAAACTGCCCTTCCAGCGTCTGGTGCGCGAGATCGCTCAGGATTTCAAGACCGACCTGCGTTTCCAGTCCTCCGCCGTCATGGCCCTCCAAGAGGCGTCCGAGGCTTACCTCGTCGGCCTGTTCGAGGACACAAACCTCTGCGCAATCCACGCAAAGCGT   
AB290666                   TAGGAAATCTACCGGTGGCAAAGCGCCCCGCAAGCAGCTGGCCACTAAGGCGGCTCGCAAGTCCGCTCCTGCTACCGGTGGTGTCAAGAAGCCCCACCGTTACAGGCCGGGAACTGTGGCACTCCGTGAGATACGCCGTTACCAGAAGAGCACCGAACTCCTCATCAGGAAGCTCCCCTTCCAGCGTCTGGTGCGCGAGATCGCTCAGGATTTCAAGACCGACCTGCGCTTCCAGTCCTCCGCCGTCATGGCATTACAAGAGGCCTCCGAGGCTTACCTCGTTGGACTCTTCGAAGACACAAACCTCTGCGCAATCCACGCCAAGCGT   
AB290664                   TAGAAAATCGACCGGCGGCAAAGCGCCCCGCAAGCAGCTGGCCACCAAGGCGGCTCGCAAGTCCGCTCCTGCCACCGGTGGGGTCAAGAAGCCCCACCGTTACAGGCCGGGAACTGTGGCACTCCGTGAGATACGGCGTTACCAAAAGAGCACCGAACTCCTCATCAGGAAGCTCCCCTTCCAACGTCTCGTGCGAGAGATCGCTCAGGATTTCAAGACCGACCTCCGCTTCCAGTCCTCCGCCGTCATGGCCCTTCAAGAGGCTTCCGAGGCTTACCTCGTTGGCCTCTTCGAGGACACAAACCTCTGCGCAATCCACGCGAAACGT   
FM208791                   CCGCAAGTCCACTGGTGGCAAGGCGCCCCGCAAGCAACTCGCCACGAAGGCTGCTCGCAAGTCTGCTCCTGCCACAGGCGGTGTGAAGAAGCCCCACCGTTACAGGCCGGGTACCGTGGCTCTTCGTGAGATCCGCCGTTACCAGAAGAGCACCGAACTCCTGATCAGGAAACTGCCTTTCCAGCGCCTGGTGCGTGAGATCGCTCAGGATTTCAAGACTGACCTCCGCTTCCAGTCCTCTGCTGTCATGGCACTCCAGGAGGCTTCCGAGGCTTACCTGGTGGGTCTCTTTGAGGATACCAACCTGTGCGCTATCCATGCCAAGCGT   
AB290661                   TAGGAAATCTACCGGTGGCAAAGCGCCCCGCAAGCAGCTCGCCACTAAGGCGGCTCGCAAGTCTGCCCCTGCCACCGGTGGGGTCAAGAAGCCCCACCGTTACAGGCCGGGAACTGTGGCACTCCGTGAGATACGGCGTTACCAAAAGAGCACAGAACTCCTCATCAGGAAGCTGCCCTTCCAACGTCTGGTGCGAGAGATCGCTCAGGATTTCAAGACCGACCTACGCTTCCAGTCCTCCGCCGTCATGGCCCTGCAAGAGGCCTCCGAGGCTTACCTCGTTGGCCTCTTCGAGGACACGAATCTCTGCGCAATTCACGCCAAGCGT   
FM208806                   TCGCAAGTCTACCGGTGGGAAGGCGCCTCGTAAGCAACTTGCTACGAAGGCGGCTCGTAAGTCCGCGCCTGCCACCGGAGGTGTCAAGAAGCCCCACCGTTACAGGCCGGGCACTGTGGCTCTCCGTGAAATCCGCCGTTACCAGAAGAGCACTGAGCTGCTCATCAGGAAGTTGCCCTTCCAACGTTTGGTGCGCGAGATTGCTCAGGATTTCAAGACTGATCTCCGTTTCCAGTCCTCTGCTGTCATGGCTCTGCAGGAGGCCTCCGAGGCTTACCTTGTCGGTCTATTTGAGGACACAAACCTTTGCGCTATCCACGCCAAGCGC   
FM208805                   TCGCAAGTCCACCGGTGGGAAGGCGCCTCGTAAGCAACTTGCTACGAAGGCGGCTCGTAAGTCCGCACCCGCCACCGGAGGTGTCAAGAAGCCCCACCGTTACAGGCCGGGCACTGTGGCTCTCCGTGAGATTCGCCGTTACCAGAAGAGCACTGAGCTACTCATCAGGAAGTTGCCCTTCCAACGTTTGGTGCGCGAGATTGCTCAGGATTTCAAGACTGATCTCCGTTTCCAGTCCTCTGCTGTCATGGCTCTGCAGGAGGCCTCCGAGGCTTACCTTGTGGGTCTATTCGAGGACACAAACCTTTGCGCTATCCACGCCAAGCGC   
AB290662                   TAGGAAATCTACCGGTGGCAAAGCGCCCCGCAAGCAGCTCGCCACTAAGGCGGCTCGCAAGTCTGCCCCTGCCACCGGTGGGGTCAAGAAGCCCCACCGTTACAGGCCGGGAACTGTGGCACTCCGTGAGATACGGCGTTACCAAAAGAGCACTGAACTCCTCATCAGGAAGCTCCCCTTCCAGCGTCTGGTGCGAGAGATCGCTCAGGATTTCAAGACCGACCTACGCTTCCAGTCCTCCGCCGTCATGGCCCTGCAAGAGGCCTCCGAGGCTTACCTCGTTGGCCTCTTCGAGGACACGAACCTCTGCGCAATTCACGCCAAGCGT   
AB290655                   TAGAAAATCTACCGGAGGGAAAGCGCCTCGCAAGCAGCTGGCCACTAAGGCGGCTCGCAAGTCCGCYCCTGCCACCGGYGGGGTCAAAAARCCACACCGTTACAGGCCGGGAACTGTGGCACTCCGTGAGATACGGCGTTACCAAAAGAGCACCGAACTCCTCATCAGGAARCTSCCYTTCCARCGTCTGGTGCGAGAGATCGCTCAGGATTTCAAGACCGACCTACGCTTCCARTCCTCYGCCGTCATGGCCCTGCAAGAGGCCTCCGAGGCTTACCTCGTTGGCCTCTTCGAGGACACAAACCTYTGCGCAATCCACGCYAAGCGT   
AB290657                   TAGGAAATCTACCGGTGGCAAAGCGCCCCGCAAGCAGCTGGCCACTAAGGCGGCTCGCAAGTCCGCCCCTGCCACCGGTGGGGTCAAGAAACCTCACCGTTACAGGCCGGGAACCGTGGCACTCCGTGAGATCCGGCGTTACCAAAAGAGCACCGAACTCCTCATCAGGAAGCTCCCCTTCCAGCGTCTCGTGCGCGAGATCGCTCAGGATTTCAAGACCGACCTACGTTTCCAGTCCTCCGCCGTCATGGCCCTGCAAGAGGCCTCCGAGGCTTACCTCGTTGGCCTCTTCGAGGACACGAACCTCTGCGCCATCCACGCCAAGCGT   
AB290667                   TCGAAAATCTACCGGTGGCAAAGCGCCCCGCAAGCAGCTGGCCACTAAGGCCGCTCGCAAGTCCGCTCCTGCCACCGGTGGGGTCAAAAAACCCCACCGTTACAGGCCGGGAACTGTGGCACTCCGTGAGATACGGCGTTACCAAAAGAGCACCGAACTCCTCATCAGGAAGCTGCCCTTCCAGCGTCTGGTGCGCGAGATCGCTCAGGATTTCAAGACCGACCTGCGCTTCCAGTCCTCCGCCGTCATGGCTCTGCAAGAGGCCTCTGAGGCTTACCTCGTTGGTCTCTTCGAGGACACAAACCTCTGCGCAATCCACGCCAAACGT   
AB290652                   TAGGAAATCTACCGGTGGCAAAGCGCCCCGCAAGCAGCTGGCCACTAAGGCGGCTCGCAAGTCCGCCCCTGCCACCGGTGGGGTCAAGAAACCTCACCGTTACAGGCCGGGAACCGTGGCACTCCGTGAGATCCGGCGTTACCAAAAGAGCACCGAACTCCTCATCAGGAAGCTCCCCTTCCAGCGTCTCGTGCGAGAGATCGCTCAGGATTTCAAGACCGACCTACGCTTCCAGTCCTCCGCCGTCATGGCCCTGCAAGAGGCCTCCGAGGCTTACCTCGTTGGCCTCTTCGAGGACACGAACCTCTGCGCCATCCACGCCAAGCGT   
AB290660                   TAGAAAATCTACCGGTGGCAAAGCGCCCCGCAAGCAGCTGGCCACTAAGGCGGCTCGCAAGTCCGCCCCTGCCACCGGTGGGGTCAAGAAACCTCACCGTTACAGGCCGGGAACTGTGGCACTCCGTGAGATCCGGCGTTACCAAAAGAGCACCGAACTCCTCATCAGGAAGCTCCCCTTCCAGCGTCTCGTGCGAGAGATCGCTCAGGATTTCAAGACCGACCTACGCTTCCAGTCCTCCGCCGTCATGGCCCTGCAAGAGGCCTCCGAGGCTTACCTCGTTGGCCTCTTCGAGGACACGAACCTCTGCGCAATCCACGCCAAGCGT   
AB290653                   TAGGAAATCTACCGGTGGCAAAGCGCCCCGCAAGCAGCTGGCCACTAAGGCGGCTCGCAAGTCCGCCCCTGCCACCGGTGGGGTCAAGAAACCTCACCGTTACAGGCCGGGAACCGTGGCACTCCGTGAGATCCGGCGTTACCAAAAGAGCACCGAACTCCTCATCAGGAAGCTCCCCTTCCAGCGTCTCGTGCGAGAGATAGCTCAGGATTTCAAGACCGACCTACGCTTCCAGTCCTCCGCCGTCATGGCCCTGCAAGAGGCCTCCGAGGCTTACCTCGTTGGCCTCTTCGAGGACACGAACCTCTGCGCCATCCACGCCAAGCGT   
AB290670                   AAGGAAATCTACCGGCGGCAAAGCGCCACGCAAGCAGCTTGCCACCAAGGCGGCTCGCAAGTCCGCCCCTGCCACCGGGGGTGTCAAGAAGCCCCACCGCTACAGGCCGGGGACTGTGGCCCTCCGTGAGATACGCCGCTACCAGAAAAGCACCGAACTCCTCATCAGGAAGCTCCCCTTCCAGCGTCTGGTGCGAGAGATCGCTCAAGATTTCAAGACAGACCTGCGCTTCCAGTCCTCCGCCGTCATGGCCCTGCAGGAGGCCTCCGAGGCTTACCTCGTTGGTCTCTTCGAGGACACCAACCTTTGCGCTATCCACGCCAAGCGT   
FM208804                   TCGCAAGTCCACCGGTGGGAAGGCGCCTCGTAAGCAACTTGCTACGAAGGCGGCTCGTAAGTCCGCACCTGCCACCGGAGGTGTCAAGAAGCCCCACCGTTACAGGCCGGGCACTGTGGCTCTCCGTGAGATTCGCCGTTACCAGAAGAGCACTGAGCTGCTCATCAGGAAGTTGCCCTTCCAACGTTTAGTGCGCGAGATTGCACAGGATTTCAAGACTGATCTCCGTTTCCAGTCCTCTGCTGTCATGGCTCTGCAGGAGGCCTCCGAGGCTTACCTTGTGGGTCTATTTGAGGACACAAACCTTTGCGCTATCCACGCCAAGCGC   
FM208818                   TCGCAAGTCCACCGGTGGCAAGGCGCCCCGCAAACAGCTCGCCACAAAGGCAGCTCGTAAGTCAGCCCCTGCCACTGGGGGCGTCAAGAAGCCCCATCGTTACAGGCCGGGAACCGTGGCTCTCCGTGAGATCCGTCGTTACCAGAAGAGCACCGAATTGCTCATCAGGAAGCTGCCCTTCCAGCGTCTGGTACGTGAGATTGCTCAGGATTTCAAGACTGACCTCCGTTTCCAGTCATCTGCTGTCATGGCCCTCCAAGAGGCTTCCGAGGCTTACCTCGTAGGTTTGTTCGAGGACACCAACCTTTGCGCTATCCATGCTAAGCGC   
AB290654                   TAGAAAATCTACTGGTGGCAAGGCGCCCCGCAAGCAGCTGGCCACTAAGGCGGCTCGCAAGTCCGCCCCTGCCACCGGCGGGGTCAAAAAACCACACCGTTACAGGCCGGGAACTGTGGCACTCCGTGAGATACGGCGTTACCAAAAGAGCACCGAACTCCTCATCAGGAAGCTGCCCTTCCAGCGTCTGGTGCGAGAGATCGCTCAGGATTTCAAGACCGACCTACGCTTCCAGTCCTCTGCCGTCATGGCCCTGCAAGAGGCCTCCGAGGCTTACCTCGTTGGCCTCTTCGAGGACACAAACCTCTGCGCAATCCACGCCAAGCGT   
AB290663                   TAGGAAATCTACCGGTGGCAAAGCGCCCCGCAAGCAGCTGGCCACTAAGGCGGCTCGCAAGTCCGCCCCTGCCACCGGTGGGGTCAAGAAACCTCACCGTTACAGGCCGGGAACCGTGGCACTCCGTGAGATCCGGCGTTACCAAAAGAGCACCGAACTCCTCATCAGGAAGCTCCCCTTCCAGCGTCTCGTGCGAGAGATCGCTCAGGATTTCAAGACCGACCTACGCTTCCAGTCCTCCGCCGTCATGGCCCTGCAAGAGGCCTCCGAGGCTTACCTCGTTGGCCTCTTCGAGGACACGAACCTCTGCGCCATCCACGCCAAGCGT   
AB290658                   TAGGAAATCTACCGGTGGCAAAGCGCCCCGCAAGCAGCTGGCCACTAAGGCGGCTCGCAAGTCCGCCCCTGCCACCGGTGGGGTCAAGAAACCTCACCGTTACAGGCCGGGAACCGTGGCACTCCGTGAGATCCGGCGTTACCAAAAGAGCACCGAACTCCTCATCAGGAAGCTCCCCTTCCAGCGTCTCGTGCGCGAGATCGCTCAGGATTTCAAGACCGACCTACGTTTCCAGTCCTCCGCCGTCATGGCCCTGCAAGAGGCCTCCGAGGCTTACCTCGTTGGCCTCTTCGAGGACACGAACCTCTGCGCCATCCACGCCAAGCGT   
AB290659                   TAGAAAATCTACCGGCGGAAAAGCGCCTCGCAAGCAGCTGGCCACTAAGGCGGCTCGCAAGTCCGCTCCTGCCACCGGTGGGGTCAAAAAGCCACACCGTTACAGGCCGGGAACTGTGGCACTCCGTGAGATACGGCGTTACCAAAAGAGCACCGAACTCCTCATCAGGAAACTCCCTTTCCAACGTCTGGTGCGAGAGATCGCTCAGGATTTCAAGACCGACCTACGCTTCCAATCCTCCGCCGTCATGGCCCTGCAAGAGGCCTCCGAGGCTTACCTCGTTGGCCTCTTCGAGGACACAAACCTTTGCGCAATCCACGCTAAGCGT   
FM208811                   TCGCAAGTCCACTGGTGGCAAGGCGCCCCGCAAGCAGCTCGCCACCAAGGCAGCTCGCAAGTCAGCCCCTGCCACTGGGGGTGTCAAGAAGCCCCACCGTTACAGGCCGGGAACCGTGGCTCTCCGTGAGATCCGTCGTTACCAGAAGAGCACCGAACTGCTCATCAGGAAGCTGCCCTTCCAGCGCCTGGTACGTGAGATTGCTCAGGATTTCAAGACCGACCTCCGTTTCCAGTCATCTGCTGTCATGGCCCTCCAGGAGGCTTCCGAGGCTTACCTCGTGGGTCTTTTCGAGGACACCAATCTTTGCGCTATCCACGCCAAGCGC   
FM208815                   TCGCAAGTCCACTGGTGGCAAGGCGCCCCGCAAACAGCTCGCCACAAAGGCAGCTCGTAAGTCAGCCCCTGCTACTGGAGGCGTCAAGAAACCCCACCGTTACAGGCCGGGAACCGTGGCTCTCCGTGAGATCCGTCGTTACCAGAAGAGCACTGAATTGCTCATCAGGAAGCTGCCCTTCCAGCGTCTGGTCCGTGAGATTGCTCAGGATTTCAAGACTGACCTCCGTTTCCAGTCATCTGCTGTCATGGCTCTCCAGGAGGCTTCCGAGGCTTACCTCGTAGGTCTGTTCGAGGACACGAATCTTTGCGCTATCCACGCTAAGCGT   
FM208795                   TCGCAAGTCCACCGGTGGCAAGGCGCCCCGCAAGCAGCTCGCCACCAAGGCAGCTCGCAAGTCCGCTCCCGCCACCGGGGGCGTGAAGAAGCCCCACCGTTACAGGCCGGGCACCGTGGCTCTCCGTGAGATCCGCCGTTACCAGAAGAGCACCGAGCTGCTGATCAGGAAGCTGCCTTTCCAGCGCCTGGTCCGTGAAATTGCTCAGGACTTCAAGACCGATCTCCGCTTCCAGTCCTCTGCCGTCATGGCTCTGCAGGAAGCTTCTGAGGCTTACCTGGTGGGTCTCTTCGAGGACACCAACCTGTGTGCCATCCACGCCAAGCGT   
FM208812                   TCGCAAGTCCACCGGTGGCAAGGCGCCCCGCAAGCAGCTCGCCACCAAGGCAGCTCGCAAGTCAGCCCCTGCCACTGGGGGCGTCAAGAAGCCCCACCGTTACAGGCCGGGAACCGTGGCTCTCCGTGAGATCCGTCGTTACCAGAAGAGCACCGAATTGCTCATCAGGAAGCTGCCCTTCCAGCGCCTGGTACGTGAGATTGCTCAGGATTTCAAGACCGACCTCCGTTTCCAGTCGTCTGCTGTCATGGCCCTCCAGGAGGCTTCCGAGGCTTACCTCGTGGGTCTTTTCGAGGACACCAACCTTTGCGCTATCCACGCCAAGCGT   
FM208807                   TCGCAAGTCCACCGGTGGGAAGGCGCCTCGTAAGCAGCTTGCTACGAAGGCGGCTCGTAAGTCCGCGCCTGCCACCGGAGGTGTCAAGAAGCCCCACCGTTACAGGCCGGGCACTGTGGCTCTCCGTGAAATCCGCCGTTACCAGAAGAGCACTGAGCTGCTCATCAGGAAGTTGCCCTTCCAACGTTTGGTGCGCGAGATTGCTCAGGATTTCAAGACTGATCTCCGTTTCCAGTCCTCTGCTGTCATGGCTCTGCAGGAGGCCTCCGAGGCTTACCTTGTGGGTCTATTTGAAGACACCAACCTCTGCGCTATCCACGCCAAGCGC   
FM208822                   TCGCAAATCTACCGGTGGCAAGGCGCCCCGCAAACAGCTCGCTACGAAGGCGGCTCGTAAGTCAGCCCCTGCCACAGGGGGTGTCAAGAAGCCCCATCGTTACAGGCCGGGAACTGTCGCTCTCCGTGAGATCCGCCGTTACCAGAAGAGCACCGAGTTGCTCATCAGGAAGCTGCCCTTCCAGCGTCTTGTGCGTGAGATTGCTCAGGATTTCAAGACTGACCTCCGTTTCCAGTCCTCTGCTGTCATGGCTCTCCAGGAGGCATCCGAGGCTTACCTCGTGGGTCTCTTTGAGGACACCAACCTTTGCGCCATTCACGCCAAGCGT   
FM208820                   TCGCAAGTCCACTGGTGGCAAGGCGCCCCGCAAACAGCTCGCCACAAAGGCAGCTCGTAAATCAGCCCCTGCCACTGGGGGCGTCAAGAAGCCCCACCGTTACAGGCCGGGAACCGTGGCTCTCCGTGAGATCCGTCGTTACCAGAAGAGCACCGAATTGCTCATCAGGAAGCTGCCCTTCCAGCGTCTGGTACGTGAGATTGCTCAGGATTTCAAGACTGACCTCCGTTTCCAGTCATCTGCTGTCATGGCCCTCCAGGAGGCTTCCGAGGCTTACCTCGTAGGTCTGTTCGAGGACACAAACCTTTGCGCTATCCACGCTAAGCGT   
FM208808                   TCGCAAGTCCACTGGTGGCAAGGCGCCCCGCAAACAGCTCGCCACCAAGGCAGCTCGCAAGTCAGCCCCTGCCACTGGGGGTGTCAAGAAGCCCCACCGTTACAGGCCGGGAACCGTGGCTCTCCGTGAGATCCGTCGTTACCAGAAGAGCACCGAATTGCTCATCAGGAAGCTGCCCTTCCAGCGTCTGGTTCGTGAGATTGCTCAGGATTTCAAGACCGACCTCCGCTTCCAGTCATCTGCTGTCATGGCTCTCCAGGAGGCTTCCGAGGCTTACCTAGTAGGTCTTTTCGAGGACACCAACCTTTGTGCCATTCACGCCAAGCGT   
FM208803                   TCGCAAGTCCACTGGAGGCAAGGCGCCCCGCAAGCAGCTGGCCACGAAGGCTGCTCGTAAGTCCGCCCCTGCCACCGGAGGTGTCAAGAAGCCCCACCGTTACAGGCCTGGAACCGTGGCTCTGCGTGAGATCCGCCGTTACCAGAAAAGCACCGAATTGCTCATCAGGAAGCTGCCCTTCCAGCGGCTTGTGCGTGAGATTGCCCAGGATTTCAAGACCGACCTCCGCTTCCAGTCCTCTGCCGTCATGGCTCTCCAGGAGGCCTCTGAGGCTTACCTCGTTGGCCTATTTGAGGACACAAACCTCTGCGCTATCCACGCCAAGCGT   
EU921071                   TCGGAAATCCACTGGCGGGAAGGCTCCCAGAAAACAGCTTGCCACGAAGGCAGCTCGGAAATCAGCACCAGCTACTGGAGGGGTTAAGAAGCCTCATCGTTATAGGCCCGGAACCGTGGCTCTCCGTGAGATCCGTCGTTACCAGAAGAGCACAGAGTTGCTCATCAGGAAGCTTCCTTTCCAACGTCTGGTGCGTGAAATTGCACAGGACTTTAAGACTGATCTCCGCTTCCAGTCTTCTGCCGTCATGGCTCTCCAGGAAGCGTCCGAGGCTTATCTGGTTGGTCTCTTTGAGGACACCAACCTGTGCGCTATCCACGCCAAGCGT   
FM208814                   TCGCAAGTCCACTGGTGGCAAGGCGCCCCGCAAACAGCTCGCCACAAAGGCAGCTCGTAAGTCAGCCCCTGCCACTGGGGGTGTCAAGAAGCCCCACCGTTACAGGCCGGGAACCGTCGCTCTCCGTGAGATCCGTCGTTACCAGAAGAGCACCGAATTGCTCATCAGGAAGCTGCCCTTCCAGCGTCTGGTACGTGAGATTGCTCAGGATTTCAAGACTGACCTCCGTTTCCAGTCATCTGCTGTCATGGCCCTCCAGGAGGCTTCCGAGGCTTACCTCGTAGGCCTGTTCGAGGACACGAACCTTTGCGCTATCCACGCTAAGCGT   
FM208821                   TCGCAAGTCCACCGGTGGCAAGGCGCCCCGCAAACAGCTCGCCACAAAGGCAGCTCGTAAGTCAGCCCCTGCCACTGGGGGCGTCAAGAAGCCCCATCGTTACAGGCCGGGAACCGTGGCCCTCCGTGAGATCCGTCGTTACCAGAAGAGCACCGAATTGCTCATCAGGAAGCTGCCCTTCCAGCGTCTGGTACGTGAGATTGCTCAGGATTTCAAGACTGACCTCCGTTTCCAGTCATCTGCAGTCATGGCCCTCCAAGAGGCATCCGAGGCTTACCTCGTAGGTTTGTTCGAGGACACAAACCTTTGCGCTATCCACGCTAAGCGT   
FM208813                   TCGCAAGTCCACTGGTGGCAAGGCTCCCCGCAAACAGCTCGCCACAAAGGCAGCTCGTAAGTCAGCCCCTGCCACTGGGGGCGTCAAGAAGCCCCACCGTTACAGGCCGGGAACCGTGGCCCTCCGTGAGATCCGCCGTTACCAGAAGAGCACCGAATTGCTCATCAGGAAGCTGCCCTTCCAGCGTCTGGTACGTGAGATTGCTCAGGATTTCAAGACTGACCTCCGTTTCCAGTCATCGGCTGTCATGGCTCTCCAGGAGGCTTCCGAGGCTTACCTCGTAGGTCTGTTCGAGGACACAAACCTTTGCGCTATCCACGCTAAGCGT   
FM208817                   TCGCAAGTCCACCGGTGGCAAGGCGCCCCGCAAACAGCTCGCCACAAAGGCAGCTCGTAAGTCAGCCCCTGCCACTGGGGGCGTCAAGAAGCCCCATCGTTACAGGCCGGGAACCGTGGCTCTCCGTGAGATCCGTCGTTACCAGAAGAGCACCGAATTGCTCATCAGGAAGCTGCCCTTCCAGCGTCTGGTACGTGAGATTGCTCAGGATTTCAAGACTGACCTCCGTTTCCAGTCATCTGCTGTCATGGCCCTCCAAGAGGCTTCCGAGGCTTACCTCGTAGGTTTGTTCGAGGACACCAACCTTTGCGCTATCCATGCTAAGCGC   
FM208786                   CCGCAAATCCACCGGCGGCAAGGCGCCGCGAAAGCAGCTGGCCACGAAGGCGGCTCGCAAGTCCGCCCCTGCCACCGGAGGTGTCAAGAAGCCCCACCGTTACAGGCCCGGAACTGTGGCTCTCCGTGAGATCCGCCGTTACCAGAAGAGCACGGAATTACTCATCAGGAAGCTGCCGTTCCAGCGCCTGGTGCGTGAGATTGCTCAGGATTTCAAGACTGATCTACGCTTCCAGTCCTCTGCCGTGATGGCTCTCCAGGAAGCCTCAGAGGCTTACCTCGTCGGTCTGTTTGAGGACACAAACCTTTGCGCTATCCACGCCAAGCGT   
EU921050                   CCGCAAATCCACCGGTGGGAAGGCGCCCCGTAAGCAGCTTGCCACGAAGGCGGCTCGCAAGTCGGCCCCTGCCACCGGAGGTGTCAAGAAGCCTCACCGCTACAGGCCAGGAACTGTGGCTCTCCGTGAGATCCGCCGCTACCAGAAGAGCACCGAGCTGCTCATCAGGAAGTTGCCCTTCCAGCGTCTGGTGCGTGAGATTGCTCAGGATTTCAAGACCGACCTGCGTTTCCAGTCGTCTGCCGTGATGGCCCTGCAGGAAGCCTCGGAGGCCTACCTCGTGGGTCTCTTTGAGGACACCAACCTGTGCGCTATCCACGCCAAGCGT   
FM208830                   TCGCAAGTCCACCGGTGGCAAAGCGCCTCGCAAACAGCTGGCCACGAAGGCGGCCCGCAAGTCGGCTCCCGCCACCGGAGGTGTCAAGAAGCCCCACCGATACAGACCCGGAACCGTGGCTCTCCGTGAGATCCGCCGTTATCAGAAGAGCACCGAACTACTCATCAGGAAGCTGCCCTTCCAGCGTCTGGTGCGAGAGATCGCTCAGGATTTCAAGACCGATCTCCGTTTCCAGTCCTCTGCCGTCATGGCTTTGCAGGAGGCCTCCGAGGCTTACCTTGTGGGTCTCTTCGAAGACACCAACCTTTGCGCTATCCACGCTAAGCGT   
FM208829                   TCGCAAGTCCACCGGTGGCAAGGCGCCCCGCAAGCAGCTTGCCACGAAGGCAGCTCGCAAATCTGCTCCTGCCACTGGAGGTGTCAAGAAGCCCCACCGTTACAGGCCAGGAACCGTGGCCCTCCGTGAGATCCGCCGTTATCAGAAGAGCACCGAACTGCTTATCAGGAAGCTGCCTTTCCAGCGCTTGGTGCGTGAAATTGCCCAGGATTTCAAGACTGACCTCCGCTTCCAGTCCTCCGCTGTCATGGCCCTCCAGGAAGCTTCCGAGGCTTATCTCGTGGGTCTCTTTGAAGACACTAACCTGTGCGCCATCCACGCCAAGCGT   
GU144463                   ----AAATCCACCGGCGGAAAGGCTCCCCGGAAGCAGCTGGCTACMAAGGCGGCTCGCAAGTCCGCCCCAGCCACCGGGGGTGTYAAGAAGCCCCACCGTTACAGGCCKGGYACCGTGGCACTCCGYGAGATCCKCCGCTACCAGAAGAGCACCGAGYTGCTCATCAGGAAGCTGCCCTTCCAGCGTCTGGTGCGCGAGATTGCACAGGATTTCAAGACCGACCTCCGCTTCCAGTCCTCTGCCGTCATGGCTCTGCAGGAGGCCTCCGAGGCTTACCTCGTCGGTCTCTTTGAGGACACCAACCTGTGCGCCATCCACGCCAAGCGT   
FM178887                   -----AATCTACCGGTGGCAAAGCGCCTCGCAAGCAGCTGGCCACTAAGGCTGCTCGCAAGTCCGCTCCTGCGACCGGAGGGGTTAAGAAGCCCCACCGTTACAGGCCGGGGACCGTGGCACTCCGTGAGATTCGGCGTTACCAAAAGAGCACCGAACTCCTCATCAGGAAGCTGCCCTTCCAGCGTCTCGTGCGAGAGATCGCTCAGGATTTCAAGACCGACCTACGATTCCAGTCCTCCGCCGTCATGGCACTGCAAGAGGCCTCCGAGGCTTATCTCGTC---------------------------------------------   
FM178903                   -----AATCCACGGGTGGCAAAGCGCCTCGCAAGCAGCTGGCCACCAAGGCGGCTCGCAAGTCCGCTCCCGCCACCGGAGGAGTCAAGAAGCCCCATCGATACAGGCCGGGAACTGTGGCTTTGCGCGAGATCCGCCGATACCAGAAGAGCACCGAGCTCCTCATCAGGAAGCTCCCCTTCCAGCGTCTGGTGCGAGAGATCGCTCAGGATTTCAAGACGGACCTGCGCTTCCAGTCCTCCGCCGTGATGGCCCTNCAGGAGGCNTACGAGGCTTANNTANNAGGTCTGTT-------------------------------------   
FM178936                   -----AATCTACGGGCGGCAAAGCGCCCCGCAAGCAGCTGGCCACCAAGGCGGCTCGCAAGTCGGCGCCCGCCACCGGAGGAGTGAAGAAGCCCCACCGATACAGGCCGGGAACCGTGGCCCTCCGCGAGATCCGTCGGTACCAGAAGAGCACGGAGCTGCTGATCAGGAAGCTGCCCTTCCAGCGACTGGTGCGCGAGATCGCTCAGGACTTCAAGACGGACCTGAGGTTCCAGTCGTCGGCCGTGATGGCCCTGCAGGAGGCTTCGGAGGCTTACCTGGTGGGTCTMTTCGAGGACACGAAC------------------------   
FM178886                   -----AATCTACCGGTGGCAAAGCGCCCCGCAAGCAGCTGGCCACTAAGGCGGCTCGCAAGTCCGCCCCTGCCACCGGTGGGGTCAAGAAACCTCACCGTTACAGGCCGGGAACTGTGGCRCTCCGTGAGATCCGGCGTTACCAAAAGAGCACCGAACTCCTCATCAGGAAGCTCCCCTTCCAGCGTCTCGTGCGAGAGATCGCTCAGGATTTCAAGACCGACCTACGCTTCCAGTCCTCCGCCGTCATGGCCCTGCAAGAGGCCTCCGAGGCTTACCTCGTNGGCCTCTTCGAGGACACGAACCTMTGCGCNATC------------   
FM178945                   -----AATCGACGGGCGGCAAGGCGCCCCGGAAGCAGCTGGCGACGAAGGCGGCTCGCAAGTCGGCGCCCGCCACGGGAGGAGTGAAGAAGCCGCACCGGTACAGGCCGGGAACGGTGGCGCTGCGGGAGATCCGTCGGTACCAGAAGAGCACGGAACTGCTGATCAGGAAGCTGCCGTTCCAGAGGCTGGTGCGCGAGATCGCGCAGGACTTCAAGACGGACCTGCGGTTCCAGTCGTCGGCGGTGATGGCGCTGCAGGAGGCTTCGGAGGCTTACCTGGTGGGTCTGTTCGAGGACACGAACCTGTGCGCGATCCACGC-------   
FM178914                   -----AATCTACGGGWGGCAAAGCGCCCCGCAAGCAGCTGGCTACCAAGGCGGCTCGCAAGTCGGCGCCCGCCACCGGAGGNGTCAAGAAGCCCCATCGATACAGGCCGGGAACCGTGGCCCTCCGCGAGATCCGCCGATACCAGAAGAGCACGGAACTCCTCATCAGGAAKCTGCCCTTCCAGCGGCTGGTGCGCGAGATCGCCCAGGACTTCAAGACGGACCTCCGCTTCCAGTCCTCCGCCGTGATGGCCCTGCAGGAGGCTTCCGAGGCTTACCTCGTCGGTCTCTTCGAGGACACGAACCTGTGCGCCATCCACGCC------   
FM178904                   -----AATCTACGGGTGGGAAAGCGCCCCGCAAGCAGCTGGCCACCAAGGCGGCTCGCAAGTCGGCGCCCGCCACCGGAGGAGTCAAGAAGCCCCACCGATACAGGCCGGGAACGGTGGCTCTGCGCGAGATCCGTCGATACCAGAAGAGCACCGAACTCCTCATCAGGAAGCTCCCCTTCCAGCGCCTGGTGCGCGAGATCGCTCAGGATTTCAAGACGGACCTCCGCTTCCAGTCGTCTGCAGTGATGGCCCTGCAGGAGGCTTCCGAGGCCTACCTCGTCGGTCTCTTCGAGGACACGAACCTNTGCGCTATCCACGCC------   
FM178912                   -----AATCTACGGGCGGCAAAGCGCCCCGCAAGCAGCTGGCCACCAAGGCGGCCCGCAAGTCGGCGCCCGCCACCGGAGGAGTCAAGAAGCCCCACCGATACAGGCCGGGCACCGTGGCCCTGCGCGAGATCCGCCGATACCAGAAGAGCACGGAACTGCTCATCAGGAAGCTCCCCTTCCAGCGTCTGGTGCGCGAGATCGCTCAGGATTTCAAGACGGACCTCCGCTTCCAGTCGTCAGCCGTGATGGCACTGCAGGAGGCTTCCGAGGCTTACCTCGTCGGTCTCTTCGAGGACACCAACCTCTGCGCCATCCACGCC------   
FM178913                   -----AATCGACGGGCGGGAAAGCGCCCCGCAAGCAGCTGGCCACGAAGGCGGCTCGCAAGTCTGCGCCTGCCACCGGAGGAGTCAAGAAGCCCCAYCGTTACAGGCCTGGAACSGTKGCCCTKCGTGAGATCCGTCGCTACCAGAAGAGCACSGAACTKCTCATCAGGAAGCTGCCGTTCCAGCGACTGGTGCGCGAGATCGCACAGGACTTCAAGACGGACCTGCGCTTCCAGTCCTCGGCCGTGATGGCCCTGCAGGAGGCTTCCGAGGCTTACCTGGTGGGTCTCTTCGAGGACACCAACCTGTGCGCCATCCACGCC------   
FM178939                   -----AGTCGACGGGCGGCAAGGCGCCCCGCAAGCAGCTGGCGACGAAGGCGGCTCGGAAGTCGGCGCCCGCCACCGGAGGAGTGAAGAAGCCGCACCGTTACAGGCCGGGAACGGTGGCCCTGCGGGAGATCCGTCGCTACCAGAAGAGCACGGAGCTGCTGATCAGGAAGCTGCCGTTCCAGCGGCTGGTGCGCGAGATCGCGCAGGACTTCAAGACGGACCTGCGGTTCCAGTCGTCGGCCGTGATGGCGCTGCAGGAGGCTTCGGAGGCTTACCTGGTGGGTCTCTTCGAGGACACGAACCTGTGCGCCATCCACGCG------   
FM178901                   -----AATCTACGGGCGGCAAAGCGCCCCGCAAGCAGCTGGCCACCAAGGCGGCTCGCAAGTCGGCGCCCGCCACCGGAGGAGTCAAGAAGCCCCACCGGTACAGGCCGGGAACCGTGGCCCTCCGCGAGATCCGCCGATACCAGAAGAGCACGGAACTCCTCATCAGGAAGCTGCCCTTCCAGCGACTGGTGCGCGAGATCGCCCAGGACTTCAAGACGGACCTCCGCTTCCAGTCGTCCGCCGTGATGGCCCTGCAGGAGGCTTCCGAGGCTTACCTCGTCGGCCTCTTCGAGGACACGAACCTGTGCGCCATCCACGCC------   
FM178895                   -----AGTCGACGGGTGGCAAAGCGCCCCGCAAGCAGCTGGCCACGAAGGCGGCTCGCAAGTCGGCGCCCGCCACAGGAGGAGTGAAGAAGCCCCACCGGTATAGGCCGGGAACCGTGGCCCTGCGCGAGATCCGTCGGTACCAGAAGAGCACGGAACTGCTCATCAGGAAGCTGCCCTTCCAGCGACTGGTGCGCGAGATCGCGCAGGACTTCAAGACGGACCTGCGTTTCCAGTCGTCGGCCKTGATGGCGCTGCAGGAGGCTTCCGAGGCTTACCTGGTGGGTCTCTTCGAGGACACGAACCTGTGCGCCATCCACGCG------   
FM178932                   -----AGTCTACGGGCGGGAAGGCGCCCCGGAAGCAGCTGGCGACGAAGGCGGCTCGGAAGTCTGCGCCCGCCACCGGAGGAGTGAAGAAGCCGCATCGGTACAGGCCGGGAACGGTGGCGCTGCGCGAGATCCGTCGGTACCAGAAGAGCACCGAGTTGCTGATCAGGAAGCTGCCCTTCCAGCGACTTGTGCGCGAGATCGCGCAGGACTTCAAGACGGACCTGCGCTTCCAGTCTTCGGCCGTGATGGCCCTGCAGGAGGCATCGGAGGCGTACCTGGTGGGTCTGTTCGAGGACACGAACCTGTGCGCGATCCACGCC------   
FM178938                   -----AATCGACGGGCGGCAAAGCGCCCCGCAAGCAGCTGGCCACGAAGGCGGCTCGCAAGTCGGCGCCAGCCACCGGAGGAGTCAAGAAGCCCCACCGATACAGGCCGGGAACCGTGGCCTTTCGCGAGATCCGTCGCTACCAGAAGAGCACGGAGCTGCTCATCAGGAAGCTCCCATTCCAGCGACTGGTGCGCGAGATCGCTCAGGACTTCAAGACGGACCTCCGGTTCCAGTCGTCGGCCGTGATGGCCCTGCAGGAGGCTTCCGAGGCTTACCTGGTGGGTCTSTTCGAGGACACGAACCTGTGCKCCATCCACGCC------   
FM178921                   -----AGTCGACGGGCGGGAAGGCGCCCCGCAAGCAGCTGGCGACGAAGGCGGCTCGCAAGTCGGCTCCCGCCACCGGAGGAGTGAAGAAGCCTCACCGCTACAGGCCGGGAACGGTGGCGCTGCGCGAGATCCGTCGGTACCAGAAGAGCACGGAGCTGCTGATCAGGAAGCTGCCGTTCCAGCGGCTGGTGCGCGAGATCGCGCAGGACTTTAAGACGGACCTGCGCTTCCAGTCGTCGGCGGTGATGGCACTGCAGGAGGCTTCGGAGGCTTACCTGGTGGGTCTGTTCGAGGACACGAACCTGTGCGCCATCCACGCG------   
FM178917                   -----AATCGACGGGCGGCAAAGCGCCCCGCAAGCAGCTTGCGACGAAGGCGGCTCGCAAGTCGGCGCCCGCCACCGGAGGAGTGAAGAAGCCCCACCGATACAGGCCGGGAACGGTGGCGCTGCGCGAGATCCGCCGCTACCAGAAGAGCACGGAACTGCTCATCAGGAAGCTGCCGTTCCAGCGACTGGTGCGCGAGATCGCGCAGGACTTTAAGACGGACCTGCGCTTCCAGTCGTCGGCCGTGATGGCGCTGCAGGAGGCTTCGGAGGCTTACCTGGTGGGTCTGTTCGAGGACACGAACCTGTGCGCCATCCACGCC------   
FM178929                   -----AGTCTACGGGCGGCAAAGCTCCCCGCAAGCAGCTGGCCACCAAGGCGGCCCGCAAGTCGGCGCCCGCCACCGGGGGAGTGAAGAAGCCCCACCGATATAGGCCGGGCACCGTGGCCCTGCGAGAGATCCGCCGTTACCAGAAGAGCACCGAGCTCCTCATCAGGAAGCTCCCGTTCCAGCGTCTGGTGCGCGAGATCGCTCAGGATTTCAAGACGGACCTGCGCTTCCAGTCGTCTGCCGTGATGGCACTGCAGGAGGCCTCCGAGGCTTACCTCGTCGGTCTCTTCGAGGACACGAACCTNTGCGCTATCCACGCG------   
FM178900                   -----AATCGACGGGCGGCAAGGCGCCCCGCAAGCAGCTGGCSACGAAGGCGGCTCGCAAGTCGGCKCCCGCCACCGGAGGAGTSAAGAAGCCSCACCGNTACAGGCCGGGAACSGTGGCTCTGCGTGAGATCCGCCGSTACCAGAAGAGCACSGARCTGCTCATCAGGAAGCTGCCGTTCCAGCGTCTGGTGCGMGAGATCGCKCAGGACTTCAAGACGGACCTSCGTTTCCAGTCSTCGGCSGTGATGGCGCTGCAGGAGGCTTCCGAGGCTTACCTTGTGGGTCTGTTCGAGGACACGAACCTGTGCGCTATTCACGCC------   
FM178941                   -----AATCGACGGGCGGCAAGGCGCCCCGCAAGCAGCTGGCGACGAAGGCGGCTCGGAAATCGGCGCCCGCCACCGGAGGGGTGAAGAAGCCCCACCGATACAGGCCGGGAACGGTGGCCCTGCGCGAGATCCGTCGCTACCAGAAGAGCACGGAACTGCTGATCAGGAAGCTCCCCTTCCAGCGACTGGTGCGCGAGATCGCGCAGGACTTCAAGACGGACCTGCGCTTCCAGTCGTCGGCGGTGATGGCCCTGCAGGAGGCTTCCGAGGCTTACCTGGTGGGTCTGTTCGAGGACACGAACCTGTGCGCCATCCACGCC------   
FM178918                   -----AATCGACGGGCGGCAAAGCGCCCCGCAAGCAGCTGGCGACGAAGGCGGCCCGCAAGTCGGCGCCCGCCACCGGAGGAGTGAAGAAGCCCCACCGGTACAGGCCGGGAACGGTGGCGCTGCGCGAGATCCGCCGCTACCAGAAGAGCACGGAGCTGCTCATCAGGAAGCTGCCCTTCCAGCGGCTGGTGCGCGAGATCGCGCAGGACTTCAAGACGGACCTGCGCTTCCAGTCGTCGGCCGTGATGGCGCTGCAGGAGGCTTCGGAGGCTTACCTTGTGGGTCTCTTCGAGGACACGAACCTGTGCGCCATCCACGCC------   
FM178947                   -----AATCGACGGGCGGCAAAGCGCCCCGCAAGCAGCTGGCGACKAAGGCGGCTCGCAAGTCGGCGCCCGCCACCGGAGGAGTGAAGAAGCCCCACCGATACAGGCCGGGAACGGTGGCGCTGCGCGAGATCCGYCGCTACCAGAAGAGCACGGAACTGCTSATCAGGAAGCTGCCGTTCCAGCGACTGGTGCGCGAGATCGCSCAGGACTTCAAGACGGACCTGCGCTTCCAGTCGTCGGCCGTGATGGCGCTGCAGGAGGCTTCGGAGGCTTACCTGGTGGGTCTGTTCGAGGACACGAACCTGTGCGCCATCCACGCC------   
FM178899                   -----AATCGACGGGYGGCAAAGCGCCCCGCAAGCAGCTGGCGACGAAGGCGGCTCGCAAGTCGGCGCCCGCCACCGGAGGAGTGAAGAAGCCCCACCGATACAGGCCGGGAACGGTGGCGCTGCGCGAGATCCGCCGCTACCAGAAGAGCACGGAACTGCTCATCAGGAAGCTGCCGTTCCAGCGACTGGTGCGCGAGATCGCGCAGGACTTCAAGACGGACCTGCGCTTCCAGTCGTCGGCCGTGATGGCGCTGCAGGAGGCTTCGGAGGCTTACCTGGTGGGTCTGTTCGAGGACACGAACCTGTGCGCCATCCACGCC------   
FM178920                   -----CATCGACGGGCGGCAAAGCTCCCCGCANGCAGCTGGCGACAAAGGCGGCTCGCAAGTCGGCGCCCGCCACCGGAGGAGTGAAGAAGCCCCACCGATACAGGCCGGGAACGGTGGCGCTGCGCGAGATCCGCCGCTACCAGAAGAGCACGGAACTGCTCATCAGGAAGCTGCCCTTCCAGCGACTGGTGCGCGAGATCGCGCAGGACTTCAAGACGGACCTGCGCTTCCAGTCGTCGGCCGTGATGGCGCTGCAGGAGGCTTCGGAGGCTTACCTGGTGGGTCTGTTCGAGGACACGAACCTGTGCGCCATCCACGCC------   
FM178898                   -----AGTCGACGGGCGGGAAGGCGCCCCGGAAGCAGCTGGCGACGAAGGCGGCTCGCAAGTCGGCGCCCGCCACCGGAGGAGTGAAGAAGCCGCACCGTTACAGGCCGGGAACGGTGGCGCTGCGCGAGATCCGTCGCTACCAGAAGAGCACGGAGCTGCTGATCAGGAAGCTGCCGTTCCAGCGGCTGGTGCGCGAGATCGCGCAGGACTTCAAGACGGACCTGCGGTTCCAGTCGTCGGCGGTGATGGCGCTGCAGGAGGCTTCGGAGGCTTACCTGGTGGGTCTGTTCGAGGACACTAACCTGTGCGCGATCCACGCC------   
FM178908                   -----AGTCGACGGGCGGGAAGGCGCCCCGGAAGCAGCTGGCGACGAAGGCGGCTCGGAAGTCGGCGCCSGCGACGGGAGGGGTGAAGAAGCCGCACCGGTACAGGCCGGGAACGGTGGCGCTGCGGGAGATCCGTCGGTACCAGAAGAGCACGGAACTGCTGATCAGGAAGCTGCCGTTCCAGCGGCTGGTGCGGGAGATCGCGCAGGACTTCAAGACGGACCTGCGGTTCCAGTCGTCGGCGGTGATGGCGCTGCAGGAGGCTTCGGAGGCTTACCTGGTGGGTCTGTTCGAGGACACGAACCTGTGCGCGATCCACGCG------   
FM178896                   -----AGTCGACGGGCGGGAAGGCGCCCCGGAAGCAGCTGGCGACGAAGGCTGCTCGCAAGTCGGCGCCCGCCACCGGAGGAGTGAAGAAGCCGCACCGTTACAGGCCGGGAACGGTGGCGCTGCGCGAGATCCGTCGCTACCAGAAGAGCACGGAGCTGCTGATCAGGAAGCTGCCGTTCCAGCGGCTGGTGCGCGAGATCGCGCAGGACTTCAAGACGGACCTGCGTTTCCAGTCGTCGGCGGTGATGGCGCTGCAGGAGGCTTCGGAGGCTTACCTGGTGGGTCTGTTCGAGGACACTAACCTGTGCGCGATCCACGCG------   
FM178931                   -----AGTCTACGGGCGGGAAGGCGCCCCGGAAGCAGCTGGCGACGAAGGCGGCTCGGAAGTCTGCGCCCGCCACCGGAGGAGTGAAGAAGCCGCATCGGTACAGGCCGGGAACGGTGGCGCTGCGCGAGATCCGTCGGTACCAGAAGAGCACCGAGTTGCTGATCAGGAAGCTGCCCTTCCAGCGACTGGTGCGCGAGATCGCGCAGGACTTCAAGACGGACCTGCGCTTCCAGTCTTCGGCCGTGATGGCCCTGCAGGAGGCATCGGAGGCGTACCTGGTGGGTCTGTTCGAGGACACGAACCTGTGCGCGATCCACGCC------   
FM178949                   -----AATCGACGGGCGGCAAAGCGCCCCGCAAGCAGCTGGCCACGAAGGCGGCTCGCAAGTCGGCGCCCGCCACCGGAGGAGTGAAGAAGCCCCACCGATACAGGCCGGGAACGGTGGCCCTGCGCGAGATCCGYCGCTACCAGAAGAGCACGGARCTGCTSATCAGGAAGCTGCCSTTCCAGCGACTGGTGCGCGAGATCGCGCAGGACTTCAAGACGGACCTGCGTTTCCAGTCGTCGGCCGTGATGGCSCTGCAGGAGGCTTCGGAGGCTTACCTGGTGGGTCTGTTCGAGGACACGAACCTGTGCGCCATCCACGCC------   
FM178942                   -----AATCCACGGGCGGCAAAGCGCCCCGCAAGCAGCTGGCCACGAAGGCGGCTCGGAAGTCGGCGCCCGCCACCGGAGGAGTGAAGAAGCCCCACCGATACAGGCCGGGAACKGTGGCCCTCCGCGAGATCCGTCGGTACCAGAAGAGCACGGAACTGCTGATCAGGAAGCTGCCCTTCCAGCGACTGGTGCGCGAGATCGCTCAGGACTTCAAGACGGACCTGCGGTTCCAGTCGTCGGCCGTGATGGCCCTGCAGGAGGCTTCCGAGGCTTACCTGGTGGGTCTGTTCGAGGACACGAACCTGTGCGCCATCCACGCG------   
FM178890                   -----AATCCACCGGCGGCAAGGCGCCTCGGAAGCAGCTGGCCACGAAGGCGGCTCGCAAATCTGCCCCTGCAACAGGAGGCGTCAAGAAGCCCCACCGTTACAGGCCGGGGACTGTGGCGCTTCGCGAGATCAGGAGGTACCAAAAATCCACCGAACTTCTCATCAGGAAGCTGCCGTTCCAGCGCCTGGTTCGCGAAATCGCCCAGGATTTCAAGACCGACCTCCGCTTCCAGTCATCAGCCGTAATGGCTCTGCAGGAGGCCTCCGAGGCTTACCTCGTCGGTCTCTTCGAGGACACAAATCTCTGCGCTATCCACGCC------   
FM178934                   -----AGTCGACGGGCGGGAAGGCTCCCCGGAAGCAGCTGGCGACGAAGGCGGCTCGGAAGTCGGCGCCCGCCACCGGAGGAGTGAAGAAGCCGCATCGGTACAGGCCGGGAACGGTGGCGCTGCGCGAGATCCGTCGATACCAGAAGAGCACTGAGTTGCTGATCAGGAAGCTGCCTTTCCAGCGACTGGTGCGCGAGATCGCGCAGGACTTCAAGACGGACCTGCGGTTCCAGTCTTCGGCCGTGATGGCCCTGCAGGAGGCATCGGAGGCGTACCTGGTGGGTCTCTTCGAGGACACGAACCTGTGCGCGATCCACGCG------   
FM178948                   -----AATCTACGGGCGGCAANGCGCCCCGCAAGCAGCTGGCCACGAAGGCGGCTCGCAAGTCGGCGCCCGCCACCGGAGGAGTGAAGAAGCCCCACCGATACAGGCCTGGAACCGTGGCCCTGCGGGAGATCCGTCGCTACCAGAAGAGCACGGAACTGCTGATCAGGAAGCTGCCCTTCCAGCGACTGGTGCGCGAGATCGCGCAGGACTTCAAGACGGACCTGCGTTTCCAGTCGTCGGCCGTGATGGCCCTGCAGGAGGCTTCCGAGGCTTACCTGGTGGGTCTGTTCGAGGACACTAACCTGTGCGCCATCCACGCC------   
FM178922                   -----AATCGACGGGCGGGAAAGCGCCCCGCAAGCAGCTGGCGACGAAGGCGGCTCGCAAGTCGGCGCCCGCCACCGGAGGAGTGAAGAAGCCTCACCGGTACAGGCCGGGAACGGTGGCCCTGCGCGAGATCCGTCGCTACCAGAAGAGCACGGARCTGCTGATCAGGAAGCTGCCGTTCCAGCGACTGGTGCGCGAGATCGCGCAGGACTTCAAGACGGACCTGCGCTTCCAGTCGTCGGCCGTGATGGCRCTGCAGGAGGCTTCGGAGGCTTACCTGGTGGGTCTGTTCGAGGACACGAACCTGTGCGCCATCCACGCC------   
FM178919                   -----AATCGACGGGCGGCAAAGCGCCCCGCANGCAGCTGGCGACGAAGGCGGCTCGCAAGTCGGCGCCTGCCACCGGAGGAGTGAAGAAGCCCCACCGATACAGGCCGGGAACGGTGGCGCTGCGCGAGATCCGCCGCTACCAGAAGAGCACGGAACTGCTCATCAGGAAGTTGCCGTTCCAGCGACTGGTGCGCGAGATCGCGCAGGACTTCAAGACGGACCTGCGCTTCCAGTCGTCGGCCGTGATGGCGCTGCAGGAGGCTTCGGAGGCTTACCTGGTGGGTCTCTTCGAGGACACGAACCTGTGCGCCATCCACGCC------   
FM178916                   -----AATCGACGGGCGGCAAAGCGCCCCGCAAGCAGCTGGCGACGAAGGCGGCTCGCAAGTCGGCGCCCGCCACCGGAGGAGTGAAGAAGCCCCACCGATACAGGCCGGGAACGGTGGCGCTGCGCGAGATCCGCCGCTACCAGAAGAGCACGGAACTGCTCATCAGGAAGCTGCCGTTCCAGCGACTGGTGCGCGAGATCGCGCAGGACTTCAAGACGGACCTGCGCTTCCAGTCGTCGGCCGTGATGGCGCTGCAGGAGGCTTCGGAGGCTTACCTGGTGGGTCTGTTCGAGGACACGAACCTGTGCGCCATCCATGCC------   
FM178897                   -----AGTCGACGGGCGGGAAGGCGCCCCGGAAGCAGCTGGCGACGAAGGCTGCTCGCAAGTCGGCGCCCGCCACCGGAGGAGTGAAGAAGCCGCACCGTTACAGGCCGGGAACGGTGGCGCTGCGCGAGATCCGTCGCTACCAGAAGAGCACGGAGCTGCTGATCAGGAAGCTGCCGTTCCAGCGGCTGGTGCGCGAGATCGCGCAGGACTTCAAGACGGACCTGCGTTTCCAGTCGTCGGCGGTGATGGCGCTGCAGGAGGCTTCGGAGGCTTACCTGGTGGGTCTGTTCGAGGACACTAACCTGTGCGCGATCCACGCG------   
FM178905                   -----AGTCGACGGGCGGGAAAGCTCCCCGGAAGCAGCTGGCGACGAAGGCGGCTCGGAAGTCGGCGCCCGCCACCGGAGGAGTGAAGAAGCCGCATCGGTACAGGCCGGGAACGGTGGCGCTGCGCGAGATCCGTCGGTACCAGAAGAGCACTGAGTTGCTGATCAGGAAGCTGCCTTTCCAGCGACTGGTGCGCGAGATCGCCCAGGACTTCAAGACGGACCTGCGGTTCCAGTCTTCTGCCGTGATGGCCCTGCAGGAGGCATCGGAGGCGTACCTGGTGGGTCTGTTCGAGGACACGAACCTGTGCGCGATCCACGCG------   
FM178928                   -----AGTCGACGGGCGGGAAAGCTCCCCGGAAGCAGCTGGCGACGAAGGCGGCCCGCAAGTCTGCTCCGGCCACCGGAGGAGTGAAGAAGCCCCACCGATACAGGCCGGGGACTGTGGCGCTGCGCGAGATCCGTCGTTACCAGAAGAGCACTGAGCTGCTGATCAGGAAGCTTCCGTTTCAGCGGCTGGTGCGCGAGATCGCGCAGGACTTTAAGACGGACCTTCGCTTCCAGTCTTCGGCGGTGATGGCCCTGCAGGAGGCTTCCGAGGCTTACCTGGTGGGTCTGTTCGAGGACACGAACCTGTGCGCTATCCACGCC------   
FM178925                   -----AATCTACGGGTGGAAAAGCTCCTCGCAAGCAGCTGGCCACTAAGGCTGCTCGTAAGTCGGCGCCTGCTACCGGAGGAGTCAAGAAGCCCCACCGTTACAGGCCGGGAACCGTGGCTCTCCGTGAGATCCGTCGCTACCAGAAGAGCACTGAACTCCTCATCAGGAAGTTACCATTCCAGCGATTAGTGAGGGAGATCGCCCAGGATTTCAAGACCGACCTCCGTTTCCAGTCCTCCGCCGTTATGGCGCTGCAGGAGGCCTCCGAGGCTTACCTCGTCGGTCTCTTCGAGGATACAAACCTCTGCGCTATCCACGCC------   
FM178946                   -----AAACTACKGGNGGCAAAGCTCCTCGCAAGCAGCTGGCCACTAARGCNGCTCGTAAGTCGGCGCCTGCTACCGGAGGAGTCAAGAAGCCCCACCGTTACAGGCCGGGAACCGTGGCTCTCCGTGAGATCCGTCGCTACCAGAAGAGCACTGAACTCCTCATCAGGAAGCTTCCTTTCCAGCGAYTAGTGAGGGAGATCGCCCAGGATTTCAAGACCGACCTCCGCTTCCAGTCCTCTGCCGTTATGGCGCTGCAGGAGGCCTCCGAGGCTTACCTCGTCGGTCTCTTCGAGGATACAAACCTCTGCGCTATCCACGCC------   
FM178926                   -----AATCTACGGGTGGCAAAGCTCCTCGCAAGCAGCTGGCCACTAAGGCTGCTCGTAAGTCGGCGCCTGCTACCGGAGGAGTCAAGAAGCCCCACCGTTACAGGCCGGGAACCGTGGCTCTCCGTGAGATCCGTCGCTACCAGAAGAGCACTGAACTCCTCATCAGGAAGTTACCATTCCAGCGATTAGTGAGGGAGATCGCCCAGGATTTCAAGACCGACCTCCGTTTCCAGTCCTCCGCCGTTATGGCKCTGCAGGAGGCCTCCGAGGCTTACCTCGTCGGTCTCTTCGAGGATACAAACCTCTGCGCTATCCACGCC------   
FM178911                   -----AATCTACGGGGGGCAAAGCGCCCCGCAAGCAGCTGGCCACCAAGGCGGCCCGCAAGTCGGCGCCCGCCACCGGAGGAGTGAAGAAGCCCCACCGATACAGGCCGGGCACCGTGGCCCTCCGCGAGATCCGCCGATACCAGAAGAGCACCGAACTGCTCATCAGAAAGCTCCCCTTCCAGCGTCTGGTGCGCGAGATCGCTCAGGATTTCAAGACGGACCTCCGCTTCCAGTCGTCTGCCGTGATGGCACTGCAGGAGGCTTCCGAGGCTTACCTCGTCGGTCTCTTCGAGGACACCAACCTCTGCGCCATCCACGCC------   
FM178930                   -----AATCTACGGGCGGCAAAGCTCCCCGCAAGCAGCTGGCCACCAAGGCTGCCCGCAAGTCGGCTCCCGCCACCGGGGGGGTCAAGAAACCCCACCGATATAGGCCGGGCACCGTGGCCCTCCGCGAGATCCGCCGATACCAGAAGAGCACCGAGCTCCTCATCAGGAAGCTCCCCTTCCAGCGTCTGGTGCGCGAGATCGCTCAGGATTTCAAGACGGACCTCCGCTTCCAGTCGTCTGCCGTGATGGCACTGCAGGAGGCCTCCGAGGCTTACCTCGTCGGTCTCTTCGAGGACACCAACCTCTGCGCTATCCACGCC------   
FM178924                   -----AATCTACGGGTGGAAAAGCTCCTCGCAAGCAGCTGGCCACTAAGGCTGCTCGTAAGTCGGCGCCTGCTACCGGAGGAGTCAAGAAGCCCCACCGTTACAGGCCGGGAACCGTGGCTCTCCGTGAGATCCGTCGCTACCAGAAGAGCACTGAACTCCTCATCAGGAAGTTACCATTCCAGCGATTAGTGAGGGAGATCGCCCAGGATTTCAAGACCGACCTCCGTTTCCAGTCCTCCGCCGTTATGGCGCTGCAGGAGGCCTCCGAGGCTTACCTCGTCGGTCTCTTCGAGGATACAAACCTCTGCGCTATCCACGCC------   
FM178889                   -----AATCGACCGGTGGCAAAGCKCCCCGCGAGCAGCTTGCCACTAAGGCGGCTCGCAAGTCCGCTCCTGCCACCGGTGGGGTCAAGAAGCCCCACCGTTACAGGCCGGGAACTGTGGCACTCCGCGAGATACGCCGTTACCAAAAGAGCACCGAACTCCTCATCAGGAAACTGCCCTTCCAGCGTCTGGTGCGCGAGATCGCTCAGGATTTCAAGACCGACCTACGCTTCCAGTCCTCCGCCGTTATGGCCCTGCAAGAGGCTTCCGAGGCTTACCTCGTTGGTCTCTTCGAGGACACAAACCTGTGCGCAATCCACGCC------   
FM178902                   -----AATCTACGGGCGGCAAAGCGCCCCGCAAGCAGCTGGCCACGAAGGCGGCTCGCAAGTCGGCGCCCGCCACCGGAGGGGTGAAGAAGCCCCACCGATACAGGCCGGGAACCGTGGCCCTCCGCGAGATCCGTCGGTACCAGAAGAGCACGGAGCTGCTGATCAGGAAGCTCCCCTTCCAGCGACTGGTGCGAGAGATCGCTCAGGACTTCAAGACGGACCTGCGGTTCCAGTCGTCGGCCGTGATGGCCCTGCAGGAGGCTTCGGAGGCTTACCTGGTGGGTCTCTTCGAGGACACGAACCTGTGCGCCATCCACGCC------   
FM178893                   -----AGTCCACCGGCGGGAAAGCGCCTCGCAAGCAGCTGGCCACTAAAGCGGCCCGTAAGTCTGCCCCGGCCACGGGAGGTGTCAAGAAGCCCCATCGCTACAGGCCAGGGACTGTGGCACTACGCGAGATCAGGCGCTATCAGAAAAGCACCGAGCTCCTGATCAGGAAGCTGCCCTTCCAGCGCCTGGTGCGCGAGATCGCTCAAGATTTCAAGACCGACCTCCGTTTCCAGTCCTCCGCCGTTATGGCCCTGCAAGAGGCCTCCGAGGCTTACCTCGTCGGTCTGTTCGAGGACACAAATCTNTGCGCCATCCACGCA------   
FM178950                   -----AATCKACGGGCGGCAAAGCGCCCCGCAAGCAGCTGGCSACGAAGGCGGCTCGCAAGTCTGCGCCCGCCACCGGAGGAGTGAAGAAGCCCCACCGATACAGGCCTGGAACGGTGGCCCTGCGSGAGATCCGTCGCTACCAGAAGAGCACGGAACTGCTGATCAGGAAGCTGCCGTTCCAGCGACTGGTGCGCGAGATCGCGCAGGACTTCAAGACGGACCTGCGTTTCCAGTCGTCGGCCGTGATGGCCCTGCAGGAGGCTTCCGAAGCTTACCTGGTGGGTCTGTTCGAGGACACKAACCTGTGCGCCATCCACGCC------   
FM178937                   -----AATCTACGGGCGGCAAAGCGCCCCGCAAGCAGCTGGCCACCAAGGCGGCTCGCAAGTCGGCGCCCGCCACCGGAGGAGTGAAGAAGCCCCACCGATACAGGCCGGGAACCGTGGCCCTCCGCGAGATCCGTCGGTACCAGAAGAGCACGGAGCTGCTGATCAGGAAGCTGCCCTTCCAGCGACTGGTGCGCGAGATCGCTCAGGACTTCAAGACGGACCTGAGGTTCCAGTCGTCGGCCGTGATGGCCCTGCAGGAGGCTTCGGAGGCTTACCTGGTGGGTCTCTTCGAGGACACGAACCTGTGCGCCATCCACGCC------   
FM178909                   -----AATCTACGGGTGGCAAAGCTCCCCGCAAGCAGCTGGCCACCAAGGCTGCTCGCAAGTCGGCGCCTGCTACCGGAGGAGTGAAGAAGCCCCACCGTTACAGGCCGGGAACTGTGGCTCTCCGTGAAATCCGCCGCTACCAGAAGAGCACCGAGCTCCTCATCAGGAAATTGCCATTCCAGCGACTGGTGAGGGAGATCGCTCAGGATTTCAAGACCGACCTCCGCTTCCAGTCCTCCGCCGTTATGGCGCTGCAGGAGGCCTCCGAGGCTTACCTCGTCGGTCTCTTCGAGGATACAAACCTTTGCGCCATCCACGCT------   
FM178910                   -----AATCTACNGGTGGCAANGCGCCTCGCAAGCAGCTGGCTACTAAGGCTGCTCGTAAGTCGGCGCCTGCTACCGGAGGAGTCAAGAAGCCGCACCGTTACAGGCCTGGAACTGTGGCTCTCCGTGAGATCCGTCGCTACCAGAAGAGCACCGAACTACTCATCAGGAAATTACCATTCCAGCGATTAGTGAGGGAGATCGCACAGGATTTCAAGACCGACCTCCGCTTCCAGTCCTCCGCCGTTATGGCGCTGCAGGAGGCCTCCGAGGCTTACCTCGTCGGTCTCTTCGAGGATACAAACCTTTGCGCTATCCACGCC------   
FM178885                   -----TTTCCACCGGTGGCAAAGCGCCTCGCAGACAGCTGGCCACGAAGGCGGCCCGCAAGTCGGCTCCCGCCACCGGAGGTGTCAAGAAGCCCCACCGATACAGACCCGGAACCGTGGCTCTCCGTGAGATCCGCCGTTATCAGAAGAGCACCGAACTACTCATCAGGAAGCTGCCCTTCCAGCGTCTGGTGCGAGAGATCGCTCAGGATTTCAAGACCGATCTCCGTTTCCAGTCCTCTGCCGTCATGGCTTTGCAGGAGGCCTCCGAGGCTTACCTTGTGGGTCTCTTCGAAGACACCAACCTTTGCGCTATCCACGCT------   
FM178894                   ------ATCCCGCGGCGGCNNNNNGCCTCGGANGCAGCTGGCAACGAAGGCGGCTCGCAANTCTGCCCCTGCCACAGGAGGCGTCAAGAAGCCCCACCGTTACAGGCCGGGAACTGTGGCTCTTCGCGAGATCAGGAGGTATCAGAAGTCTACGGAACTTCTCATTAGAAAGCTTGCCTTCCAGCGTCTGGTTCGCGAAATCGCCCAAGATTTCAAGACCGACCTCCGCTTCCAGTCCTCAGCCGTTNTGGCTCTGCAGGAGGCTTCCGAGGCTTACCTCGTCGGTCTGTTCGAGGACNCAAATCTTTGCGCTATACACGCC------   
FM178944                   ------ATCGACGGGCGGGAAGGCGCCCCGGAAGCAGCTGGCGACGAAGGCGGCTCGCAAGTCGGCGCCCGCCACCGGAGGAGTGAAGAAGCCGCACCGTTACAGGCCGGGAACGGTGGCGCTGCGGGAGATCCGGCGCTACCAGAAGAGCACGGAGCTGCTGATCAGGAAGCTGCCGTTCCAGCGGCTGGTGCGGGAGATCGCGCAGGACTTCAAGACGGACCTGCGGTTCCAGTCGTCGGCGGTGATGGCGCTGCAGGAGGCTTCGGAGGCTTACCTGGTGGGTCTGTTCGAGGACACGAACCTGTGCGCGATCCACGCC------   
FM178892                   ------ATCNACCGGTGGCAAGGCGCCTCGCANGCAGCTGGCCACNAAGGCTGCTCGTAAGTCTGCCCCTGCCACAGGAGGCGTCAAGAAGCCCCACCGCTACAGGCCGGGAACGGTGGCTCTACGTGAGATCAGACGGTACCAAAAGAGTACCGAACTGCTGATCAGGAAGCTTCCCTTCCAGCGTCTGGTGCGCGAGATCGCCCAAGATTTCAAGACCGACCTCCGTTTCCAGTCCTCAGCCGTTATGGCCCTGCAGGAGGCCTCCGAGGCCTACCTCGTTGGTCTGTTCGAGGACACAAACCTCTGCGCTATCCACGCC------   
FM178915                   ------TTCTACGGGCGGCAAAGCGCCCCGCAAGCAGCTGGCTACCAAGGCGGCTCGCAAGTCGGCGCCCGCCACCGGAGGTGTCAAGAAGCCCCACAGATACAGGCCGGGAACCGTGGCCCTCCGCGAGATCCGCCGATACCAGAAGAGCACGGAACTCCTCATCAGGAAGCTGCCCTTCCAGCGACTGGTGCGCGAGATCGCCCAGGACTTCAAGACGGACCTCCGCTTCCAGTCCTCCGCCGTGATGGCCCTGCAGGAGGCTTCCGAGGCTTACCTCGTCGGTCTCTTCGAGGACACGAACCTATGCGCCATCCACGCC------   
FM178940                   -------TCTACGGGCGGCAAAGCGCCCCGCAAGCAGCTGGCCACCAAGGCGGCTCGCAAGTCGGCGCCCGCCACCGGAGGAGTGAAGAAGCCCCACCGATACAGGCCGGGAACCGTGGCCCTCCGCGAGATCCGTCGCTACCAGAAGAGCACGGAGCTGCTSATCAGGAAGCTGCCCTTCCAGCGACTGGTGCGCGAGATCGCTCAGGACTTCAAGACGGACCTGAGGTTCCAGTCGTCGGCCGTGATGGCCCTGCAGGAGGCTTCCGAGGCTTACCTGGTGGGTCTCTTCGAGGACACGAACCTGTGCGCCATCCACGCC------   
FM178907                   -------TCTNCGGNCGANNNNNNGCCCCGGAAGCAGCTGGCNACGAAGGCGGCTCGCAAGTCGGCGCCCGCCACCGGAGGGGTGAAGAAGCCGCACCGTTACAGGCCGGGAACGGTGGCGCTGCGCGAGATCCGTCGCTACCAGAAGAGCACGGAGCTGCTGATCAGGAAGCTGCCGTTCCAGCGGCTGGTGCGCGAGATCGCGCAGGACTTCAAGACGGACCTGCGGTTCCAGTCGTCGGCGGTGATGGCGCTGCAGGAGGCTTCGGAGGCTTACCTGGTGGGTCTGTTCGAGGACACTAACCTGTGCGCGATCCACGCC------   
FM178943                   ----------ACGGGCGGGAAGGCGCCCCGGAAGCAGCTGGCGACGAAGGCGGCTCGCAAGTCGGCGCCCGCCACCGGAGGAGTGAAGAAGCCGCACCGTTACAGGCCGGGAACGGTGGCGCTGCGCGAGATCCGTCGCTACCAGAAGAGCACGGAGCTGCTGATCAGGAAGCTGCCGTTCCAGCGGCTGGTGCGCGAGATCGCGCAGGACTTCAAGACGGACCTGCGGTTCCAGTCGTCGGCGGTGATGGCGCTGCAGGAGGCTTCGGAGGCTTACCTGGTGGGTCTGTTCGAGGACACTAACCTGTGCGCGATCCACGCC------   
FM178888                   -----------CCGGCGGTAAGGCACCCCGGAAGCAGCTTGCCACCAAGGCGGCTCGCAAGTCCGCCCCTGCCACCGGGGGGGTCAAGAAGCCCCACCGTTACAGGCCGGGGACTGTGGCCCTCCGTGAGATACGACGCTACCAGAAAAGCACCGAACTCCTCATCAGGAAGCTCCCCTTCCAGCGTCTGGTGCGAGAGATCGCTCAGGATTTCAAGACGGACCTACGCTTCCAGTCCTCAGCCGTCATGGCCCTGCAGGAGGCCTCCGAGGCTTACCTCGTTGGTCTCTTCGAGGACACCAACCTCTGCGCTATCCACGCC------   
FM178891                   ---------------------GGCGCCTCGCAGGCAGCTGGCNACCAAGGCTGCTCGCAAGTCTGCCCCTGCCACAGGAGGCGTCAAGAAGCCGCACCGTTACAGGCCGGGAACGGTGGCTCTACGTGAGATCAGACGTTACCAAAAGAGCACCGAACTCCTGATCAGGAAGCTTCCCTTCCAGCGTCTGGTGCGYGAGATCGCCCAAGATTTCAAGACCGACCTCCGTTTCCAGTCCTCAGCCGTTATGGCCCTGCAGGAGGCCTCCGAGGCTTACCTCGTTGGTCTCTTCGAGGACACAAACCTCTGCGCTATTCACGCC------   
FM178923                   ---------------------AGCTCCTCGCAAGCAGCTGGCTACTAAGGCTGCTCGTAAGTCGGCGCCTGCTACCGGAGGAGTCAAGAAGCCCCACCGTTACAGGCCGGGAACCGTGGCTCTCCGTGAGATCCGTCGCTACCAGAAGAGCACTGAACTCCTCATCAGGAAGTTACCATTCCAGCGATTAGTGAGGGAGATCGCCCAGGATTTCAAGACCGACCTCCGTTTCCAGTCCTCCGCCGTTATGGCGCTGCAGGAGGCCTCCGAGGCTTACCTCGTCGGTCTCTTCGAGGATACAAACCTTTGCGCTATCCACGCC------   
FM178935                   ----------------------GCTCCCCGGAAGCAGCTGGCGACGAAGGCGGCTCGGAAGTCGGCGCCCGCCACCGGAGGAGTGAAGAAGCCGCATCGGTACAGGCCGGGAACGGTGGCGCTGCGCGAGATCCGTCGGTACCAGAAGAGCACTGAGTTGCTGATCAGGAAGCTGCCTTTCCAGCGACTGGTGCGCGAGATCGCGCAGGACTTCAAGACGGACCTGCGGTTCCAGTCTTCGGCCGTGATGGCCCTGCAGGAGGCATCGGAGGCGTACCTGGTGGGTCTCTTCGAGGACACGAACCTGTGCGCGATCCACGCG------   
FM178951                   -----------------------CACCCCGCAAGCAGCTAGCCACCAAGGCDGCTCGCAAGTCGGCTCCCGCCACCGGAGGCGTGAAGAAGCCCCATCGDTACAGGCCGGGAACTGTGGCCCTCCGCGAGATCCGCCGATACCAAAAGAGCACCGAACTCCTCATCAGGAAGCTCCCCTTCCAGCGTCTGGTGCGCGAGATCGCTCAGGATTTCAAGACGGACCTCCGTTTCCAGTCCTCTGCTGTGATGGCCCTCCAGGAGGCTTCCGAAGCTTACCTCGTGGGGCTATTCGAAGACACAAACCTGTGCGCCATTCACGCC------   
FM178906                   -------------------------CCCCGGAAGCAGCTGGCGACGAAGGCGGCTCYCAAGTCGGCGCCCGCCACCGGAGGAGTGAAGAAGCCCCACCGTTACAGGCCGGGAACGGTGGCGCTGCGCAAGATCCGTCGCTACCAGAAAAGCACGGAGCTGCTCATCAGGAAGCTGCCGTTCCAGCGGCTGGTGCGCGAGATCCCGCAGGACTTCAAGACGGACCTGCGGTTCCAGTCGTCGGCGGTGATGGCGCTGCAGGAGGCTTCGGAGGCTTACCTGGTGGGTCTGTTCGAGGACACTATCCTGTGCGCGATCCACGCC------   
EU921052                   -------------------------CCCCGTAAGCAGCTCGCTACGAAAGCGGCTCGCAAATCTGCTCCCGCCACCGGTGGAGTCAAGAAACCTCATCGTTACAGGCCTGGGACTGTAGCCCTTCGTGAGATTCGCCGCTACCAAAAGAGTACCGAGTTGCTTATCAGGAAGTTGCCTTTCCAGCGCCTGGTACGTGAAATTGCCCAGGATTTCAAGACAGATTTGCGCTTCCAATCTTCTGCAGTCATGGCTCTGCAGGAAGCTTCTGAGGCTTATCTTGTGGGTCTCTTTGAAGACACCAACCTTTGCGCTATCCACGCCAAGCGT   
FM178933                   ------------------------------------GCTGGCGACGAAGGCGGCTCGCAAGTCGGCGCCCGCCACCGGAGGAGTGAAGAAGCCCCACCGATACAGGCCGGGAACCGTGGCCCTCCGCGAGATCCGCCGGTACCAGAAGAGCACGGAGCTCCTGATCAGGAAGCTCCCCTTCCAGCGACTGGTGCGCGAGATCGCTCAGGACTTCAAGACCGACCTGCGGTTCCAGTCGTCGGCCGTGATGGCCCTGCAGGAGGCTTCAGAGGCTTACCTGGTGGGTCTCTTCGAGGACACGAACCTGTGCGCCATCCACGCC------   
AY803680                   -------------------------------------CTGGCCACTAAAGCTGCTCGTAAGTCTGCCCCTGCCACAGGAGGTGTCAAGAAGCCCCATCGTTACAGGCCAGGGACTGTGGCACTACGTGAGATTAGGCGCTATCAGAAAAGCACAGAGCTGCTAATCAGGAAACTGCCCTTCCAGCGTCTGGTGCGGGAGATCGCTCAAGATTTCAAGACCGACCTCCGTTTCCAGTCCTCCGCTGTTATGGCTTTACAGGAGGTTTCCAAGGCTTATCTTGTT---------------------------------------------   
AY803698                   -------------------------------------------------GCGGCTCGCAAATCTGCCCCTGCAACAGGAGGCGTCAAGAAGCCCCACCGTTACAGGCCGGGGACTGTGGCGCTTCGCGAGATCAGGAGGTACCAAAAATCCACCGAACTTCTCATCAGGAAGCTGCCGTTCCAGCGCCTGGTTCGCGAAATCGCCCAGGATTTCAAGACCGACCTCCGCTTCCAGTCATCAGCCGTAATGGCTCTGCAGGAGGCCTCCGAGGCTTACCTCGTC---------------------------------------------   
AY803717                   -------------------------------------------------------------------------------GTAGTCAAGAAACCCCATCGTTACAGGCCAGGCACCGTAGCCCTCCGCGAGATCCGTCGCTACCAGAAGAGCACCGAGCTGCTCATCAGGAAGCTTCCCTTCCAGCGACTCGTCAGGGAGATTGCCCAGGANTTCAAGACCGATCTCCGTTTCCAGAGCTCCGCCGTNATGGCACTCCAGGAAGCCAGCGAGGCTTACCT-------------------------------------------------   
AY803713                   ---------------------------------------------------------------------------------------------------TTACAGGCCGGGAACTGTGGCTCTCCGTGAGATACGGCGATACCAGAAAAGTACCGAACTCCTCATCAGGAAGCTGCCCTTCCAGCGTCTCGTGCGCGAGATCGCTCAGGATTTCAAGACCGACCTACGCTTCCAGTCCTCCGCCGTCATGGCTCTGCAAGAGGCCTCCGAGGCTTACCTCGTT---------------------------------------------   
AY803710                   ------------------------------------------------------------------------------------------------------------GGGGACTGTGGCCCTCCGTGAGATACGACGCTACCAAAAAAGCACCGAACTCCTCATCANGAAGCTCCCCTTCCAGCGTNTGGTGCGAGAGATCGCTCAGGATTTCAAGACAGACCTACGCTCCCAGTCCTCCGCCGTCATGGCCCTGCAGGAGGCCTCCGAGGCTTACCTCGTT---------------------------------------------   
FM178927                   -------------------------------------------------------------------------------------------------------------------GTGGCTCTCCGCGAGATCCGTCGCTACCAGAAGAGCACTGAACTCCTCATCAGGAAGTTACCATTCCAGCGATTAGTGAGGGAGATCGCCCAGGATTTCAAGACCGACCTCCGYTTCCAGTCCTCCGCCGTTATGGCGCTGCAGGAGGCCTCCGAGGCTTACCTCGTCGGTCTCTTCGAGGATACAAACCTSTGCGCTATCCACGCC------   
;
END;


BEGIN paup;
outgroup Pachygrapsus_marmoratus;
charset first = 2-326\3;
charset second = 3-327\3; 
charset thiord = 1-328\3 ;
END;
