# Supplementary material for: Molecular Systematics of the Deep-Sea Hydrothermal Vent Endemic Brachyuran Family Bythograeidae: A Comparison of Three Bayesian Species Tree Methods
Source: PLoS One. 2012 Mar 5;7(3):e32066. doi: 10.1371/journal.pone.0032066 (PMC3293879; doi:10.1371/journal.pone.0032066)
Supplement: Dataset S6 — Sequence alignment of the 16S rDNA gene used in the ingroup analyses. (13 taxa; Nexus format). (NEX) [file pone.0032066.s012.nex]

#NEXUS 

Begin data;
	Dimensions ntax=13 nchar=538;
	Format datatype=dna gap=-;
	Matrix
Bthermydr GTCCGTTTGAAGTTATAAAAGGTCTGGCCTGCTCACTGATA-G-T-CAATTATTTAAGAGCCGCGGTAATTTGACCGTGCAAAGGTAGCATAATCATTAGTTTTTTAATTGGAAGCTTGTATGAATGGTCGGACAAA-TAGAAGCTGTCTCTGTTGTAAAGATTGAAGTTAACTTTTAA-GTGAAAAGGCTTAAATGTTTCAGGGGGACGATAAGACCCTATAAAGCTTTATATGTTAGTTGGACTTGATTGAA-TT-ATTA-TATAAAGATTTGGTTTAATTGTTATATTTTATTGGGGCGATATAGGTATTATTTTTATTAACTGTTTAA-TATTAATACATT-A-ATAAATGAGATTT--A--G-TAATTGATCC--TTTTTAAAGATTAAAAGACTAAGTTACTTTAGGGATAACAGCGTAA-TTTCTTTTGAGAGTCCTTATCGAAAAAGAAGTTTGCGACCTCGATGTTGAATTAAAATGTCTATATAATGCAGCCGTTATAAGAGAAGGTCTGTTCGACCTTTAAATTTTT
Bgalapage GTCCGTTTGAAGTTATAAAAGGTCTGGCCTGCTCACTGATA-G-T-TAATTATTTAAGAGCCGCGGTAATTTGACCGTGCAAAGGTAGCATAATCATTAGTTTTTTAATTGGAAGCTTGTATGAATGGTCGGACAAA-TAGGAACTGTCTCTGTTGTAAAGATTGAAGTTAACTTTTAA-GTGAAAAGGCTTAAATGTTTCAGGGGGACGATAAGACCCTATAAAGCTTTATATGTTAATTAGACTTGATTGAA-TT-AGTA-CATAAAGATTTGGTTTGATTGTTATATTTTATTGGGGCGATATAGGTATTATTTTTATTAACTGTTTAA-CGTAAATACATT-A-ATAAATGAGATTT--A--G-TAGTTGATCC--TTTTTAAAGATTAGAAGACTAAGTTACTTTAGGGATAACAGCGTAA-TTTCTTTTGAGAGTCCTTATCGAAAAAGAAGTTTGCGACCTCGATGTTGAATTAAAATGTCTATATAATGCAGCCGTTATAAGAGAAGGTCTGTTCGACCTTTAAATTTTT
Blaubieri ??????????????????AGGGTCTGGCCTGCCCACTGATA-GTTATAATTATTTAAGAGCCGCGGTAATTTGACCGTGCAAAGGTAGCATAATCATTAGTTTTTTAATTGGAAACTTGTATGAATGGTCGGACAAA-GAAAAACTGTCTTTATTACAAAAATTGAAGTTAACTTTTAAGGTGAAAAGGCTTGAATGCTTCAAGGGGACGATAAGACCCTATAAAGCTTTATATGTTGATTAAACCTGATTGAT-TT-ATCA-TGTAAAGGTTTAGTTTAATTGTCATATTTTATTGGGGCGATATAGGTATTATTTTTATTAACTGTTTAA-TATAAATACATT-A-ATGGATGAGATTT--A--A-TAATTGATCC--TTTCTAGAGATTAAAAGACTAAGTTACTTTAGGGATAACAGCGTAA-TTTTTTTTGAGAGTCCTTATCGAAAAAGAAGTTTGCGACCTCGATGTTGAATTAAAATGTCTATATAATGCAGCCGTTATAAGAGAAGGTC????????????????????
Bvrijen   ??????????????????AGGGTCTGGCCTGCCCACTGATA-GTTATAATTATTTAAGAGCCGCGGTAATTTGACCGTGCAAAGGTAGCATAATCATTAGTTTTTTAATTGGAAACTTGTATGAATGGTCGGACAAA-GAAAAACTGTCTTTATTACAAAAATTGAAGTTAACTTTTAA-GTGAAAAGGCTTGAATGCTTCAAGGGGACGATAAGACCCTATAAAGCTTTATATGTTGATTAAACCTGATTGAT-TT-ATCA-TGTAAAGGTTTAGTTTAATTGTCATATTTTATTGGGGCGATATAGGTATTATTTTAATTAACTGTTTAA-TATAAATACATT-A-ATAGATGAGATTT--A--A-TAATTGATCC--TTTCTAGAGATTAGAAGACTAAGTTACTTTAGGGATAACAGCGTAATTTTTTTTTGAGAGTCCTTATCGAAAAAGAAGTTTGCGACCTCGATGTTGAATTAAAATGTCTATATAATGCAGCCGTTATAAGAGAAGGTC????????????????????
Bmicrops  GTCCATTTGGAGTTATAAATGGTCTGGCCTGCTCACTGATA-GTTGTAATTATTTAAGAGCCGCGGTAATTTGACCGTGCAAAGGTAGCATAATCATTAGTTTTTTAATTGGGAACTTGTATGAATGGTCGGACAAA-GAAGAGCTGTCT-TGTTACAAAAATTGAAGTTAACTTTTAA-GTGAAAAGGCTTAAATGTTTCAGGGGGACGATAAGACCCTATAAAGCTTTATATGTTAGTTAAATTTGATTGAG-TT-ATT-GTATAAAGATTTAGTTTGATTGTTATATTTTATTGGGGCGATATAGGTATTATTTTTATTGACTGTTTAA-TTTAAATACATT-A-ATGGATGAGATTC-----ATTAGTTGATCC--TTATTAAAGATTAGAAAACTAAGTTACTTTAGGGATAACAGCGTAA-TTTCTTTTGAGAGTCCATATCGAAAAAGAAGTTTACGACCTCGATGTTGAATTAAAATGTCTATATAATGCAGCCGTTATAAGAGAAGGTCTGTTCGACCTTTAAATTTTT
Gandalfus GTCCGTTTGAAGATATAAATGGTCTGACCTGCTCACTGATAAA-TAATATTATTTAAGAGCCGCGGTATATTGACCGTGCAAAGGTAGCATAATAATTAGTTTTTTAATTGGAAACTTGTATGAATGGTTGGACAAGGGAGTATCTGTCTCTATAATATAAATTGAAATTAACTTTTAA-GTGAAAAGGCTTAAATATACCAAGGGGACGATAAGACCCTATAAAGCTTTATATGTTGATTGGATTTGATTAAAGTT--TGA-GTTAAAGGTTTGATTTAATTATCGTATTTTATTGGGGCGATATAGGTATAATTCATATTAACTGCTTAGATGTAAATACATCAAGATAAATGA--TTTG-A-AGTTAAGTGATCC--TTTATAGAGATTAAAAGACTAAGTTACTTTAGGGATAACAGCGTTA-TTTTTTTTGAGAGTTCATATCGAAAAAAAAGTTTGCGACCTCGATGTTGAATTAAAATGTCTATATAATGCAGCTGTTATATAAGAAGGTCTGTTCGACCTTTAAATTTTT
Awilliams GTCCGTTTGGAGTTATAAACGGTCTAGCCTGCTCACTGATAAA-TAATATTATTTAAGAGCCGCGGTATATTGACCGTGCAAAGGTAGCATAATAATTAGTTTTTTAATTGGAAACTTGTATGAATGGTTGGACAAGGGTGTATCTGTCTCTGTAGCAAGAATAGAAATTGACTTTTAA-GTGAAAAGGCTTAAATGAACCAGGGGGACGATAAGACCCTATAAAGCTTTATATGTTGGTTAAATTTGGTTAAAGTTAAGAAGTTTAAAAATTTAGTTTGATTATCATATTTTATTGGGGCGATATAGGTATAATTTATATTAACTGCTTGGATGAAAA-ACATTAAGATGAATG---TTTA-AAAGTTAGATGATCC--TTTTTAAAGATTAAGAGACTAAGTTACTTTAGGGATAACAGCGTTA-TTTTTTTTGAGAGTTCATATCGAAAAAAGAGTTTGCGACCTCGATGTTGAATTAAAATGTCTATATAATGCAGCCGTTATATAAGAAGGTCTGTTCGACCTTTAAATTTTT
Aaffwilli GTCCGTTTGGAGTTATAAACGGTCTAGCCTGCTCACTGATAAA-TAATATTGTTTAAGAGCCGCGGTATATTGACCGTGCAAAGGTAGCATAATAATTAGTTTTTTAATTGGGAACTTGTATGAATGGTTGGACAAGGGTGTTTCTGTCTCTGCGACAAAAGTAGAAATTAACTTTTAA-GTGAAAAGGCTTAAATGGACCAGGGGGACGATAAGACCCTATAAAGCTTTATATGTTGGTCAAGTTTGGTTAAAGTT-AGGAAAATAAAAATTTAATTTGGCTGTCGTATTTTATTGGGGCGATATAGGTATAATTTATATTAACTGCTTAGGTGTTAA-ACATTTAGATAAATG---TTTA-AAAGTTAAATGATCC--TTTTTAAAGATTAAGAGACTAAGTTACTTTAGGGATAACAGCGTTA-TTTTTTTTGAGAGTTCATATCGAAAAAAAAGTTTGCGACCTCGATGTTGAATTAAAATGTCTATATAATGCAGCCGTTATATAAGAAGGTCTGTTCGACCTTTAAATTTTT
Aalayseae GTCCGTTTGGAGTTATAGAAGGTCTAACCTGCTCACTGATAAG-TAATGTTGTTTAAGAGCCGCGGTATATTGACCGTGCAAAGGTAGCATAATAATTAGTTTTTTAATTGGAAACTTGTATGAATGGTTGGACAAGGGTGTATCTGTCTCTGTAGCGTAAATAGAAGTTAACTTTTAA-GTGAAAAGGCTTAAATGGACCAGGGGGACGATAAGACCCTATAAAGCTTTATATGTTGATTAGGTTTGGTTAAAGTTAAAGAGATTAAAAACTTAATTTGGTTATCATATTTTATTGGGGCGATATAGGTATAATTTATATTAACTGCTTGTTTATAAA-ACATCAAGATGGATG---TTTA-AAAGTTAAATGATCC--TTTATAAAGATTAAGAGACTAAGTTACTTTAGGGATAACAGCGTTA-TTTTTTTTGAGAGTTCATATCGAAAAAAGAGTTTGCGACCTCGATGTTGAATTAAAATGTCTATATAGTGCAGCCGCTATATAAGAAGGTCTGTTCGACCTTTAAATTTTT
Arodrigue GTCCATTTGGAGTTATAAATGGTCTGACCTGCTCCCTGATAAA-TGATATTGTTTAAGAGCCGCGGTATATTGACCGTGCAAAGGTAGCATAATAATTAGTTTTTTAATTGGAAACTTGTATGAATGGTTGGACAAGGGTGTATCTGTCTCTATAGCAAAAATAGAAATTAACTTTTAA-GTGAAAAGGCTTAAATGAGCCAGGGGGACGATAAGACCCTATAAAGCTTTATATGTTGATTAGATTTGGTTGAAG-T-AGAAAAATAAAAATTTAATTTGATTATCATATTTTATTGGGGCGATATAGGTATAATTTATATTAACTGCTTAGGTGAAAA-ACATCAAGATGAATG---TTTT-AAAGTTAAATGATCC--TTTATAAAGATTAAGAGACTAAGTTACTTTAGGGATAACAGCGTTA-TTTTTTTTGAGAGTTCATATCGAAAAAAAAGTTTGCGACCTCGATGTTGAATTAAAATGTCTATATAATGCAGCCGTTATATAAGAAGGTCTGTTCGACCTTTAAATTTTT
Atomentos GTCTATTTGAAGATATAAATAGTCTGACCTGCTCACTGACAGA-TAATATTGTTTAAGAGCCGCGGTATATTGACCGTGCAAAGGTAGCATAATAATTAGTTTTTTAATTGGGAACTTGTATGAATGGTTGGACAAAGGAATAACTGTCTCTATAATAAATATTGAAATTAACTTTTAA-GTGAAAAGGCTTAAATATCCCAGGGGGACGAGAAGACCCTATAAAGTTTTATATGTTAATTAAATTTGATTAAA-TT-ATTA-AATAAAAATCTTGTTTAGCTATCATATTTTATTGGGGCGATATAAGTATAATTTATATTAACTGCTTAGATA-ATATACATTAA-ATAAATG---T-GTTAAAATTAGATGATCC--TTTTTAGAGATTAAAAGACTAAATTACTTTAGGGATAACAGCGTTA-TTTTTTTTAAGAGTCCATATCGAAAAAAAAGTTTGCGACCTCGATGTTGAATTAAAATATCTGTATAATGCAGCCGTTATATAAGAAGGTCTGTTCGACCTTTAAATTTTT
Segonzaci GTCTATTTGGAGATATAAATAGTCTAACCTGCTCACTGACAAAGTAATATTGTTAAAGAGCCGCGGTATCCTGACCGTGCAAAGGTAGCATAATAATTAGTTTTTTAATTGGAAACTTGTATGAAGGGTTGGACAAAGGAAAAGCTGTCTTTATAGTATAAATTGAAGTTAACCTTTAA-GTGAAAAGGCTTAAATATTCCAAGGGGACGATAAGACCCTATAAAACTTTATATATTAATTAGATTTAATTTGA-AT-AAAG-AATAAAGATTCAATTTGATTGTTGTATTTTGTTGGGGCGATATAGGTATAATTTATATTAACTGCTTAGAT-TTTATACAT-TATATAAATGAA-T-TAGAGAATTAAGTGATCC--TTTTTAGAGATTAAAAGACTAAGTTACTTTAGGGATAACAGCGTAA-TTTTTTTTGAGAGTTCATATCGAAAAAAAAGTTTGCGACCTCGATGTTGAATTAAAATATCTATATAATGCAGCAGTTATATAAGAAGGTCTGTTCGACCTTTAAATTTTT
Cyanagrae GTCTATTTGGAGATATAAATAGTCTAGCCTGCTCACTGACAAA-TAATATTGTTTAAGAGCCGCGGTATATTGACCGTGCAAAGGTAGCATAATAATTAGTTTTTTAATTGGAAACTTGTATGAATGGTTGGACAAAGGAAAGGCTGTCTCTATAGTAAAAATTGAAGTTAACTTTTAA-GTGAAAAGGCTTAAATAATCCAGGGGGACGATAAGACCCTATAAAGCTTTATATGTTGATTAAATTTAGTTGAA-TT-GTTA-AATAAAAATTTAATTTGATTGTTATATTTTATTGGGGCGATATAAGTATAA-TTATATTAACTACTTAGTTG-GAATACAT-TAGATAAATG---T-GTTAAAATTAAATGATCC--TTTTTAAAGATTAAGAGACTAAGTTACTTTAGGGATAACAGCGTTA-TTTTTTTTAAGAGTCCATATCGAAAAAAAAGTTTGCGACCTCGATGTTGAATTAAAATGTCTATATAATGCAGCTGTTATATAAGAAGGTCTGTTCGACCTTTAAATTTTT
	;
End;

begin paup;
charset unalignable = 42-46 151 180 238-265 332-339 345-348 356-368 379-384 ;
end;
