# Supplementary material for: Molecular Systematics of the Deep-Sea Hydrothermal Vent Endemic Brachyuran Family Bythograeidae: A Comparison of Three Bayesian Species Tree Methods
Source: PLoS One. 2012 Mar 5;7(3):e32066. doi: 10.1371/journal.pone.0032066 (PMC3293879; doi:10.1371/journal.pone.0032066)
Supplement: Dataset S7 — Sequence alignment of the 28S rDNA gene used in the ingroup analyses. (13 taxa; Nexus format). (NEX) [file pone.0032066.s013.nex]

#NEXUS 

Begin data;
	Dimensions ntax=13 nchar=677;
	Format datatype=dna gap=-;
	Matrix

Bthermydr AGTCTAACATGTGTGCGAGTCATTGGGCGCACTAAACCCAAAGGCGCAATGAAAGTGAAAGGAGGGCGTCACGGAGTCCTCGTGGCTCCGGTCGGCGCCTTCCGGGGCCGATCCCTGACCGTGCCGAT-G-C-CGCCGTTTGGCTT-TCC-ATACCAAAGCGAGGCCATCCCAAAGGG--GGTGC--G-CGGGGTGAGACCCTTTCCCCCGTTGTCTACCTCCGGCCTCGTGGGAGCCCGGCGCG-TC---A--GGCGGTCCGAGCTCGTC--CTTG-TTGTC-GAGCTAGCTTGTAAGCAAGGGGGCGCAGGCCCGGGACTTGCCATTTGACGCCGTCGCGCGAATCTGTTGTTGGCCTCACCGGCTTTGCTTGGGCTCTCGGTTGGCGTGCCGCGTGTCTTTGGGCGGATTTCGGGC-GGGG--GC--C-TCCACGGCTCCTTCTCGGGTTCGTCCGGCGCGGTTTCGCCTCTCGATCCTGCTCTGTCCGGAGTGGCCTAGCGCGCGTGCTGTCGGCAAGTACCATGAGCAGACATGTTGGGACCCGAAAGATGGTGAACTATGCTTGGCCAGGATGAAGCCAGAGGAAACTCTGGTGGAGGTCCGTAGCAATTCTGACGTGCAAATCGATTGTCAGAGCTGGGTATAGGGGCGAAAGACTAATCGAACCATCTA
Bgalapage AGTCTAACATGTGTGCGAGTCATTGGGCGCACTAAACCCAAAGGCGCAATGAAAGTGAAAGGAGGGCGTCACGGAGTCCTCGTGGCTCCGGTCGGCGCCTTCCGGGGCCGATCCCTGACCGTGCCGAT-G-C-CGCCGTTTGGCTT-TCC-ATACCAAAGCGAGGCCATCCCAAAGGG--GGTGC--G-CGGGGTGAGACCCTTTCCCCCGTTGTCTACCTCCGGCCTCGTGGGAGCCCGGCGCG-TC---A--GGCGGTCCGAGCTCGTC--CTTG-TTGTC-GAGCTAGCTTGTAAGCAAGGGGGCGCAGGCCCGGGACTTGCCATTTGACGCCGTCGCGCGAATCTGTTGTTGGCCTCACCGGCTTTGCTTGGGCTCTCGGTTGGCGTGCCGTGTGTCTTTGGGCGGATTTCGGGC-GGGG--GC--C-TCCACGGCTCCTTCTCGGGTTCGTCAGGCGCGGTTTCGCCTCTCGATCCTGCTCTGTCCGGAGTGGCCTAGCGCGCGTGCTGTCGGCAAGTACCATGAGCAGACATGTTGGGACCCGAAAGATGGTGAACTATGCTTGGCCAGGATGAAGCCAGAGGAAACTCTGGTGGAGGTCCGTAGCAATTCTGACGTGCAAATCGATTGTCAGAGCTGGGTATAGGGGCGAAAGACTAATCGAACCATCTA
Blaubieri AGTCTAACATGTGTGCGAGTCATTGGGCGCACTAAACCCAAAGGCGCAATGAAAGTGAAAGGAGGGCGTCACGGGGTCCTCGTGGCTCCGGTCGGCGTCCTCCGGGGCCGATCCTTGACCGTGCCGGT-G-C-CGCCG-TTGGCTT-TCC-ATACCAAAGCGAGGTTATTCCAAAGGA--GGTGC--G-CGGGGTGAGACCCTTTCCCCCGTCGTCTACCTCTGGCCTCGTGGGAGCCCGGTGCGCTC------GGCGGTCCGAGCTCGTC--CTTG-TTG-GCGAGCTGGCTTGTAAGCAAGGGGGCGCAGGCCCGGGACTTGCCATGTGACGCCGTCGCGCGAATCTGTTGTTGGCCTCACCGGCTTTGCTTGGGCTCTCGGTTGGCGTGCCGCGTGTCTTTGGGCGGACTTTGGGCTGGGGCTTC--A-TC---GGCTCCTACCCGGGTTCGTCCGGCGCGGTTTCGCCTCTCGATCCTGCTCTGTCCGGAGTGGCCTAGCGCGCGTGCTGTCGGCAAGTACCATGAGCAGACATGTTGGGACCCGAAAGATGGTGAACTATGCTTGGCCAGGATGAAGCCAGAGGAAACTCTGGTGGAGGTCCGTAGCAATTCTGACGTGCAAATCGATTGTCAGAGCTGGGTATAGGGGCGAAAGACTAATCGAACCATCTA
Bvrijen   ???????????????CGAGTCATTGGGCGCACTAAACCCAAAGCCGCAATGAAAGTGAAAGGAGGGCGTCACGGGGTCCTCGTGGCTCCGGTCGGCGCCCTCCGGGGCCGATCCTTGACCGTGCCGGT-G-C-CGCCG-TTGGCTT-TCC-ATACCAAAGCGAGGTTATTCCAAAGGA--GGTGC--G-CGGGGTGAGACCCTTTCCCCCGTTGTCTACCTCTGGCCTCGTGGGAGCCCGGTGCGCTC------GGCGGTCCGAGCTCGTC--CTTG-TTG-GCGAGCTGGCTTGTAAGCAAGGGGGCGCAGGCCCGGGACTTGCCATGTGACGCCGTCGCGCGAATCTGTTGTTGGCCTCACCGGCTCTGCTTGGGCTCTCGGTTGGCGTGCCGCGTGTCTTTGGGCGGACTTTGGGCTGGGGCTTC--A-TC---GGCTCCTACCCGGGTTCGTCCGGCGCGGTTTCGCCTCTCGATCCTGCTCTGTCCGGAGTGGCCTAGCGCGCGTGCTGTCGGCAAGTACCATGAGCAGACATGTTGGGACCCGAAAGATGGTGAACTATGCTTGGCCAGGATGAAGCCAGAGGAAACTCTGGTGGAGGTCCGTAGCAATTCTGACGTGCAAATCGATTGTCAGAGCTGGGTATAGGGGCGAAAGACTAATCGAACCATCTA
Bmicrops  ???????CATGTGTGCGAGTCATTGGGCGCACTAAACCCAAAGGCGCAATGAAAGTGAAAGGAGGGCGTCACGGGGTCCTCGTGGCTCCGGTCGGCGTCTTCCGGGGCCGATCCCTGACCGTGCCGAT-G-C-CGCCGTCTGGCTT-TCC-ATACCAAAGCGAGGCCATCCCAAAGGG--GGTGC--G-CGGGGTGAGACCCTTTCCCCCGTCGTCTACCTCCGGCCTCGTGGGAGCCCGGCGCGCTC------GGCGGTCCGAGCTCGTC--CTTG-TTG-GCGAGCTAGCTTGTACGCAAGGGGGCGCAGGCCCGGGACTTGCCATTCGACGCCGTCGCGCGAATCTGTTGTTGGCCTCACCGGCTTTGCTTGGGCTCTCGGTTGGCGTGCCGCGTGTCTTTGGGCGGATTTCGGGC-GGGG--GCTTCATC---GGCTCCTACCCGGGTTCGTCCGGCGCGGTTTCGCCTCTCGATCCTGCTCTGTCCGGAGTGGCCTAGCGCGCGTGCTGTCGGCAAGTACCATGAGCAGACATGTTGGGACCCGAAAGATGGTGAACTATGCTTGGCCAGGATGAAGCCAGAGGAAACTCTGGTGGAGGTCCGTAGCAATTCTGACGTGCAAATCGATTGTCAGAGCTGGGTATAGGGGCGAAAGACTAATCGAACCTACTA
Gandalfus AGTCTAACATGTGTGCGAGTCATTGGGCGCACTAAACCCAAAGGCGTAATGAAAGTGAAAGGGGGGCGTCCCGGAGTCCTCGTGGCTTCGGTCGGCGCCCTCCGGGGCCGATCCCTGACCG-GCCGAT-G-C-CGCCGTTTGGTTT-TCCCATACCAAAGCGAGGTCATCCCAAAGGG--GGTGC--G-CGGGGTGAGTCCCTTTCCCCCGTCGTCTGCCTCTGGCCTCGTGGGTGCCCGGCGCGCTC------GACGGTCCGAGCTC--C--CTTG-TTG-G-G-GCTCGCTTGTACGCAGGGGGGCGCAGGCCCGGGACTTGCCATTTGACGCCGTCGCGCGAATCTGTTGTTGGCCTCATCGGCTTTGCTTGGGCTCTCGGTTGGTGCGCCGCGTGTCTTTGGGCGGGCTTTGGGT-GGGG-GGC--C-TC---GGCTCCTCCCCGGGTTCGTCCGGCGCGGTTTCGCCTTCCGATCCTGCTCTGTTCGGAGTGGCCTAGCGCGCGTGCTGTCGGCAAGTACCATGAGCAGACATGTTGGGACCCGAAAGATGGTGAACTATGCCTGGCCAGGATGAAGCCAGAGGAAACTCTGGTGGAGGTCCGTAGCAATTCTGACGTGCAAATCGATTGTCAGAGCTGGGTATAGGGGCGAAAGACTAATCGAACCATCTA
Awilliams ????????????????????????????????????????????????????????????????????????????????????????CGGTCGGCGCCCTCCGGGGCCGATCCCTGACCG-GCCGAT-G-C-CGCCGTTTGGTTT-TCCCATACCAAAGCGAGGTCATCCCAAAGGG--GGTGC--G-CGGGGTGAGTCCCTATCCCCCGTCGTCTGCCTCTGGCCTCGTGGGTGCCCGGCGCGCTC------GACGGTCCGAGCTC--C--CTTG-TTG-G-G-GCTCGCTTGTACGCAGGGGGGCGCAGGCCCGGGACTTGCCATTTGACGCCGTCGCGCGAATCTGTTGTTGGCCTCATCGGCTTTGCTTGGGCTCTCGGTTGGTGCGCCGCGTGTCTTTGGGCGGGCTTTGGGT-GGGG-GGC--C-TC---GGCTCTTCCCCGGGCTCGTCCGGCGCGGTTTCGCCTTCCGATCCTGCTCTGTTCGGAGTGGCCTAGCGCGCGTGCTGTCGGCAAGTACCATGAGCAGACATGTTGGGACCCGAAAGATGGTGAACTATGCCTGGCCAGGATGAAGCCAGAGGAAACTCTGGTGGAG??????????????????????????????????????????????????????????????????????????
Aaffwilli AGTCTAACATGTGTGCGAGTCATTGGGCGCACTAAACCCAAAGGCGTAATGAAAGTGAAAGGGGGGCGTCCCGGAGTCCTCGTGGCTTCGGTCGGCGCCCTCCGGGGCCGATCCCTGACCG-GCCGAT-G-C-CGCCGTTTGG-TT-TCCCATACCAAAGCGAGGTCATCCCAAAGGG--GGTGC--G-CGGGGTGAGTCCCTTTCCCCCGTCGTCTGCCTCTGGCCTCGTGGGTACCCGGCGCGCTCTA-A--GACGGTCCGAGCTC--C--CTTG-TTG-G-G-GCTCGCTTGTACGCAGGGGGGCGCAGGCCCGGGACTTGCCATTTGACGCCGTCGCGCGAATCTGTTGTTGGCCTCATCGGCTTTGCTTGGGCTCTCGGTTGGTGCGCCGCGTGTCTTTGGGCGGGCTTTGGGT-GGGG-GGC--C-TC---GGCTCTTCCCCGGGCTCGTCCGGCGCGGTTTCGCCTTCCGATCCTGCTCTGTTCGGAGTGGCCTAGCGCGCGTGCTGTCGGCAAGTACCATGAGCAGACATGTTGGGACCCGAAAGATGGTGAACTATGCCTGGCCAGGATGAAGCCAGAGGAAACTCTGGTGGAGGTCCGTAGCAATTCTGACGTGCAAATCGATTGTCAGAGCTGGGTATAGGGGCGAAAGACTAATCGAACCATCTA
Aalayseae AGTCTAACATGTGTGCGAGTCATTGGGCGCACTAAACCCAAAGGCGTAATGAAAGTGAAAGGGGGGCGTCCCGGAGTCCTCGTGGCTTCGGTCGGCGCCCTCCGGGGCCGATCCCTGACCG-GTCGAT-G-C-CGCCGTTTGGTTT-TCCCATGCCAAAGCGAGGTCATCCCAAAGGG--GGTGC--G-CGGGGTGAGTCCCTTTCCCCCGTCGTCTGCCTCTGGCCTCGTGGGAGCCCGGCGCGCTCT-TT--GACGGTCCGAGCTC--C--CTCG-TTG-G-G-GCTCGCTTGTACGCAGGGGGGCGCAGGCCCGGGACTTGCCATTTGACGCCGTCGCGCGAATCTGTTGTTGGCCTCATCGGCTTTGCTTGGGCTCTCGGTTGGTGCGCCGCGTGTCTTTGGGCGGGCTTTGGGT-GGGG-GGC--C-TC---GGCTCCTCCCCGGGTTCGTCCGGCGCGGTTTCGCCTTCCGATCCTGCTCTGTTCGGAGTGGCCTAGCGCGCGTGCTGTCGGCAAGTACCATGAGCAGACATGTTGGGACCCGAAAGATGGTGAACTATGCCTGGCCAGGATGAAGCCAGAGGAAACTCTGGTGGAGGTCCGTAGCAATTCTGACGTGCAAATCGATTGTCAGAGCTGGGTATAGGGGCGAAAGACTAATCGAACCATCTA
Arodrigue AGTCTAACATGTGTGCGAGTCATTGGGCGCACTAAACCCAAAGGCGTAATGAAAGTGAAAGGGGGGCGTCCCGGAGTCCTCGTGGCTTCGGTCGGCGCCCTCCGGGGCCGATCCCTGACCG-GCCGAT-G-C-CGCCG--TGGTTT-TCCCATACCAAAGCGAGGTCATCCCAAAGGA--GGTGC--G-CGGGGTGAGTCCCTTTCCCCCGTCGTCTGCCTCTGGCTTCGTGGGTGCCCGGCGCGCTC------GACGGTCCGAGCTC--C--CTCG-TTG-G-G-GCTCGCTTGTATGCAGGGGGGCGCAGGCCCGGGACTTGCCATTTGACGCCGTCGCGCGAATCTGTTGTTGGCCTCATCGGCTTTGCTTGGGCTCTCGGTTGGTGCGCCGCGTGTCTTTGGGCGGGCTTTGGGT-GGGG-GGC--C-TC---GGCTCCTCCCCGGGCTCGTCCGGCGCGGTTTCGCCTTCTGATCCTGCTCTGTTCGGAGTGGCCTAGCGCGCGTGCTGTCGGCAAGTACCATGAGCAGACATGTTGGGACCCGAAAGATGGTGAACTATGCCTGGCCAGGATGAAGCCAGAGGAAACTCTGGTGGAGGTCCGTAGCAATTCTGACGTGCAAATCGATTGTCAGAGCTGGGTATAGGGGCGAAAGACTAATCGAACCATCTA
Atomentos AGTCTAACATGTGTGCGAGTCATTGGGCGCACTAAACCCAAAGGCGCAATGAAAGTGAAAGGGGGGCGTCCCGTGGTCCTTGTGGCTTCGGTCGGCGCCCTCCGGGGCCGATCCCTGACCG-GCCGAT-G-C-CGCCG---GG-TT-TCCCATACCAAAGCGAGGTCATCCCAAAGGG--GGTGC--G-CGGGGTGAGTCCCTTTCCCCCGTTGTTT-CCTCCGGCCTCGTGGGATCCTGGCGCGCTCG-TC--GACGGTCCGAGCCC-TCT---TAA-GG-G-G-GCTCGCTTGTACGCAGGGGGGCGCAGGCCCAGGACTTGCCATTTGACGCCGTCGCGCGAATCTGTTGTTGGCCTCATCGGCTTTGCTTGGGCTCTCGGTTGGTGCGCCGCGTGTCTTTGGGCGGGCTTTGGGT-GGGG--GC--C-TC---GGCTCCTCCCCGGGTTCGTCCGGCGCGGTTTCGCCTTCCGATCCTGCTCTGTCCGGAGTGGCCTAGCGCGCGTGCTGTCGGCAAGTACCATGAGCAGACATGTTGGGACCCGAAAGA???????????????????????????????????????????????????????????????????????????????????????????????????????????????????????????
Segonzaci AGTCTAACATGTGTGCGAGTCATTGGGCGCACTAAACCCAAAGGCGCAATGAAAGTGAAAGGGGGGCGTCCATGAGTCCTTGGGGCTTCGGTCGGCGCCCTCCGGGGCCGATCCCTGACCG-GCCGAT-G-C-CGACG---GG-TT-TCCCATGCCAAAGCGAGGTCATCCCAAAGGG--GGTGC--G-CGGGGTGAGTCCCTATCCCCCGTCGTCTACCTCTGGCCTCGTGGGTGCCCGGCGCGCTC------GACGGTCCGAGCTC--C-----A-TTG---GAGCTCGCTTGTACGCAGGGGGGCGCAGGCCCGGGACTTGCCATTTGACGCCGTCGCGCGAATCGGTTGTTGGCCTCATCGGCTTTGCTTGGGCTCTCGGTTGGTGCGCCGCGTGTCTTTGGGCGGGCTTTGGGT-GGGG--GC--C-TC---GGCTCCAACCCGGGTTCGTCCGGCGCGGTTTCGCCTTCCGATCCTGCTCTGTCCGGAGTGGCCTAGCGCGCGTGCTGTCGGCAAGTACCATGAGCAGACATGTTGGGACCCGAAAGATGGTGAACTATGCCTGGCCAGGATGAAGCCAGAGGAAACTCTGGTGGAGGTCCGTAGCAATTCTGACGTGCAAATCGATTGTCAGAGCTGGGTATAGGGGCGAAAGACTAATCGAACCATCTA
Cyanagrae AGTCTAACATGTGTGCGAGTCATTGGGCGCACTAAACCCAAAGGCGCAATGAAAGTGAAAGGGGGGCGTCCCGGAGTCCTTGTGGCTTCGGTCGGCGCCCTCCGGGGCCGATCCCTGACCG-GCCGAT-G-C-CGTCGGGTGG-TT-TCCCATGCCAAAGCGAGGTCATCCCAAAGGG--GGTGC--G-CGGGGTGAGTCCCTTTCCCCCGTCGTCTGCCTCCGGCCTCGTGGGTGCCCGGCGCGCTC------GACGGTCCGAGCTC-TCTGAGAGATTGGG-GGGCTCGCTTGTACGCAGGGGGGCGCAGGCCCGGGACTTGCCATTTGACGCCGTCGCGCGAATCTGTTGTTGGCCTCATCGGCTTTGCTTGGGCTCTCGGTTGGTGCGCCGCGTGTCTTTGGGCGGGCTTTGGGT-GGGG--GCTT---CG--G-CCTCTCCCCGGGTTCGTCCGGCGCGGTTTCGCCTTCCGATCCTGCTCTGTCCGGAGTGGCCTAGCGCGCGTGCTGTCGGCAAGTACCATGAGCAGACATGTTGGGACCCGAAAGATGGTGAACTATGCCTGGCCAGGATGAAGCCAGAGGAAACTCTGGTGGAGGTCCGTAGCAATTCTGACGTGCAAATCGATTGTCAGAGCTGGGTATAGGGGCGAAAGACTAATCGAACCATCTA
	;
End;

begin paup;
CHARSET UNALIGNABLE = 129 131 133 136 139-141 166-170 179-180 186-187 189 214-218 246 249-254 270-286 425-427 429-437;
end;
