# Supplementary material for: Molecular Systematics of the Deep-Sea Hydrothermal Vent Endemic Brachyuran Family Bythograeidae: A Comparison of Three Bayesian Species Tree Methods
Source: PLoS One. 2012 Mar 5;7(3):e32066. doi: 10.1371/journal.pone.0032066 (PMC3293879; doi:10.1371/journal.pone.0032066)
Supplement: Dataset S8 — Sequence alignment of the 16S rDNA, COI, Cytb, 28S rDNA, H3A, and NaK genes used in the ingroup analyses. (10 taxa; Nexus format). (NEX) [file pone.0032066.s014.nex]

#NEXUS 

Begin data;
	Dimensions ntax=10 nchar=3188;
	Format datatype=dna gap=- missing=? interleave;
	Matrix
	
	[28S 619]
Bthermydr AGTCTAACATGTGTGCGAGTCATTGGGCGCACTAAACCCAAAGGCGCAATGAAAGTGAAAGGAGGGCGTCACGGAGTCCTCGTGGCTCCGGTCGGCGCCTTCCGGGGCCGATCCCTGACCGTGCCGATGCCGCGGGCTTTCC-ATACCAAAGCGAGGCCAAAGGGGGTGCGCGGGGTGAGACCCTTTCCCCCGTTCCTCCGGCCTCGTGGGAGCCCGGCGCG-TCGGCGGTCCGAGCTCGGCTAGCTTGTAAGCAAGGGGGCGCAGGCCCGGGACTTGCCATTTGACGCCGTCGCGCGAATCTGTTGTTGGCCTCACCGGCTTTGCTTGGGCTCTCGGTTGGCGTGCCGCGTGTCTTTGGGCGGATTTCGGGC-GGGGCGGCTCCTTCTCGGGTTCGTCCGGCGCGGTTTCGCCTCTCGATCCTGCTCTGTCCGGAGTGGCCTAGCGCGCGTGCTGTCGGCAAGTACCATGAGCAGACATGTTGGGACCCGAAAGATGGTGAACTATGCTTGGCCAGGATGAAGCCAGAGGAAACTCTGGTGGAGGTCCGTAGCAATTCTGACGTGCAAATCGATTGTCAGAGCTGGGTATAGGGGCGAAAGACTAATCGAACCATCTA
Bgalapage AGTCTAACATGTGTGCGAGTCATTGGGCGCACTAAACCCAAAGGCGCAATGAAAGTGAAAGGAGGGCGTCACGGAGTCCTCGTGGCTCCGGTCGGCGCCTTCCGGGGCCGATCCCTGACCGTGCCGATGCCGCGGGCTTTCC-ATACCAAAGCGAGGCCAAAGGGGGTGCGCGGGGTGAGACCCTTTCCCCCGTTCCTCCGGCCTCGTGGGAGCCCGGCGCG-TCGGCGGTCCGAGCTCGGCTAGCTTGTAAGCAAGGGGGCGCAGGCCCGGGACTTGCCATTTGACGCCGTCGCGCGAATCTGTTGTTGGCCTCACCGGCTTTGCTTGGGCTCTCGGTTGGCGTGCCGTGTGTCTTTGGGCGGATTTCGGGC-GGGGCGGCTCCTTCTCGGGTTCGTCAGGCGCGGTTTCGCCTCTCGATCCTGCTCTGTCCGGAGTGGCCTAGCGCGCGTGCTGTCGGCAAGTACCATGAGCAGACATGTTGGGACCCGAAAGATGGTGAACTATGCTTGGCCAGGATGAAGCCAGAGGAAACTCTGGTGGAGGTCCGTAGCAATTCTGACGTGCAAATCGATTGTCAGAGCTGGGTATAGGGGCGAAAGACTAATCGAACCATCTA
Blaubieri AGTCTAACATGTGTGCGAGTCATTGGGCGCACTAAACCCAAAGGCGCAATGAAAGTGAAAGGAGGGCGTCACGGGGTCCTCGTGGCTCCGGTCGGCGTCCTCCGGGGCCGATCCTTGACCGTGCCGGTGCCGCGGGCTTTCC-ATACCAAAGCGAGGCCAAAGGAGGTGCGCGGGGTGAGACCCTTTCCCCCGTCCCTCTGGCCTCGTGGGAGCCCGGTGCGCTCGGCGGTCCGAGCTCGGCTGGCTTGTAAGCAAGGGGGCGCAGGCCCGGGACTTGCCATGTGACGCCGTCGCGCGAATCTGTTGTTGGCCTCACCGGCTTTGCTTGGGCTCTCGGTTGGCGTGCCGCGTGTCTTTGGGCGGACTTTGGGCTGGGGCGGCTCCTACCCGGGTTCGTCCGGCGCGGTTTCGCCTCTCGATCCTGCTCTGTCCGGAGTGGCCTAGCGCGCGTGCTGTCGGCAAGTACCATGAGCAGACATGTTGGGACCCGAAAGATGGTGAACTATGCTTGGCCAGGATGAAGCCAGAGGAAACTCTGGTGGAGGTCCGTAGCAATTCTGACGTGCAAATCGATTGTCAGAGCTGGGTATAGGGGCGAAAGACTAATCGAACCATCTA
Bvrijen   ???????????????CGAGTCATTGGGCGCACTAAACCCAAAGCCGCAATGAAAGTGAAAGGAGGGCGTCACGGGGTCCTCGTGGCTCCGGTCGGCGCCCTCCGGGGCCGATCCTTGACCGTGCCGGTGCCGCGGGCTTTCC-ATACCAAAGCGAGGCCAAAGGAGGTGCGCGGGGTGAGACCCTTTCCCCCGTTCCTCTGGCCTCGTGGGAGCCCGGTGCGCTCGGCGGTCCGAGCTCGGCTGGCTTGTAAGCAAGGGGGCGCAGGCCCGGGACTTGCCATGTGACGCCGTCGCGCGAATCTGTTGTTGGCCTCACCGGCTCTGCTTGGGCTCTCGGTTGGCGTGCCGCGTGTCTTTGGGCGGACTTTGGGCTGGGGCGGCTCCTACCCGGGTTCGTCCGGCGCGGTTTCGCCTCTCGATCCTGCTCTGTCCGGAGTGGCCTAGCGCGCGTGCTGTCGGCAAGTACCATGAGCAGACATGTTGGGACCCGAAAGATGGTGAACTATGCTTGGCCAGGATGAAGCCAGAGGAAACTCTGGTGGAGGTCCGTAGCAATTCTGACGTGCAAATCGATTGTCAGAGCTGGGTATAGGGGCGAAAGACTAATCGAACCATCTA
Bmicrops  ???????CATGTGTGCGAGTCATTGGGCGCACTAAACCCAAAGGCGCAATGAAAGTGAAAGGAGGGCGTCACGGGGTCCTCGTGGCTCCGGTCGGCGTCTTCCGGGGCCGATCCCTGACCGTGCCGATGCCGCGGGCTTTCC-ATACCAAAGCGAGGCCAAAGGGGGTGCGCGGGGTGAGACCCTTTCCCCCGTCCCTCCGGCCTCGTGGGAGCCCGGCGCGCTCGGCGGTCCGAGCTCGGCTAGCTTGTACGCAAGGGGGCGCAGGCCCGGGACTTGCCATTCGACGCCGTCGCGCGAATCTGTTGTTGGCCTCACCGGCTTTGCTTGGGCTCTCGGTTGGCGTGCCGCGTGTCTTTGGGCGGATTTCGGGC-GGGGCGGCTCCTACCCGGGTTCGTCCGGCGCGGTTTCGCCTCTCGATCCTGCTCTGTCCGGAGTGGCCTAGCGCGCGTGCTGTCGGCAAGTACCATGAGCAGACATGTTGGGACCCGAAAGATGGTGAACTATGCTTGGCCAGGATGAAGCCAGAGGAAACTCTGGTGGAGGTCCGTAGCAATTCTGACGTGCAAATCGATTGTCAGAGCTGGGTATAGGGGCGAAAGACTAATCGAACCTACTA
Gandalfus AGTCTAACATGTGTGCGAGTCATTGGGCGCACTAAACCCAAAGGCGTAATGAAAGTGAAAGGGGGGCGTCCCGGAGTCCTCGTGGCTTCGGTCGGCGCCCTCCGGGGCCGATCCCTGACCG-GCCGATGCCGCGGGTTTTCCCATACCAAAGCGAGGCCAAAGGGGGTGCGCGGGGTGAGTCCCTTTCCCCCGTCCCTCTGGCCTCGTGGGTGCCCGGCGCGCTCGACGGTCCGAGCTC-GCTCGCTTGTACGCAGGGGGGCGCAGGCCCGGGACTTGCCATTTGACGCCGTCGCGCGAATCTGTTGTTGGCCTCATCGGCTTTGCTTGGGCTCTCGGTTGGTGCGCCGCGTGTCTTTGGGCGGGCTTTGGGT-GGGGCGGCTCCTCCCCGGGTTCGTCCGGCGCGGTTTCGCCTTCCGATCCTGCTCTGTTCGGAGTGGCCTAGCGCGCGTGCTGTCGGCAAGTACCATGAGCAGACATGTTGGGACCCGAAAGATGGTGAACTATGCCTGGCCAGGATGAAGCCAGAGGAAACTCTGGTGGAGGTCCGTAGCAATTCTGACGTGCAAATCGATTGTCAGAGCTGGGTATAGGGGCGAAAGACTAATCGAACCATCTA
Arodrigue AGTCTAACATGTGTGCGAGTCATTGGGCGCACTAAACCCAAAGGCGTAATGAAAGTGAAAGGGGGGCGTCCCGGAGTCCTCGTGGCTTCGGTCGGCGCCCTCCGGGGCCGATCCCTGACCG-GCCGATGCCGCGGGTTTTCCCATACCAAAGCGAGGCCAAAGGAGGTGCGCGGGGTGAGTCCCTTTCCCCCGTCCCTCTGGCTTCGTGGGTGCCCGGCGCGCTCGACGGTCCGAGCTC-GCTCGCTTGTATGCAGGGGGGCGCAGGCCCGGGACTTGCCATTTGACGCCGTCGCGCGAATCTGTTGTTGGCCTCATCGGCTTTGCTTGGGCTCTCGGTTGGTGCGCCGCGTGTCTTTGGGCGGGCTTTGGGT-GGGGCGGCTCCTCCCCGGGCTCGTCCGGCGCGGTTTCGCCTTCTGATCCTGCTCTGTTCGGAGTGGCCTAGCGCGCGTGCTGTCGGCAAGTACCATGAGCAGACATGTTGGGACCCGAAAGATGGTGAACTATGCCTGGCCAGGATGAAGCCAGAGGAAACTCTGGTGGAGGTCCGTAGCAATTCTGACGTGCAAATCGATTGTCAGAGCTGGGTATAGGGGCGAAAGACTAATCGAACCATCTA
Atomentos AGTCTAACATGTGTGCGAGTCATTGGGCGCACTAAACCCAAAGGCGCAATGAAAGTGAAAGGGGGGCGTCCCGTGGTCCTTGTGGCTTCGGTCGGCGCCCTCCGGGGCCGATCCCTGACCG-GCCGATGCCGCGGG-TTTCCCATACCAAAGCGAGGCCAAAGGGGGTGCGCGGGGTGAGTCCCTTTCCCCCGTTCCTCCGGCCTCGTGGGATCCTGGCGCGCTCGACGGTCCGAGCCC-GCTCGCTTGTACGCAGGGGGGCGCAGGCCCAGGACTTGCCATTTGACGCCGTCGCGCGAATCTGTTGTTGGCCTCATCGGCTTTGCTTGGGCTCTCGGTTGGTGCGCCGCGTGTCTTTGGGCGGGCTTTGGGT-GGGGCGGCTCCTCCCCGGGTTCGTCCGGCGCGGTTTCGCCTTCCGATCCTGCTCTGTCCGGAGTGGCCTAGCGCGCGTGCTGTCGGCAAGTACCATGAGCAGACATGTTGGGACCCGAAAGA???????????????????????????????????????????????????????????????????????????????????????????????????????????????????????????
Segonzaci AGTCTAACATGTGTGCGAGTCATTGGGCGCACTAAACCCAAAGGCGCAATGAAAGTGAAAGGGGGGCGTCCATGAGTCCTTGGGGCTTCGGTCGGCGCCCTCCGGGGCCGATCCCTGACCG-GCCGATGCCGCGGG-TTTCCCATGCCAAAGCGAGGCCAAAGGGGGTGCGCGGGGTGAGTCCCTATCCCCCGTCCCTCTGGCCTCGTGGGTGCCCGGCGCGCTCGACGGTCCGAGCTC-GCTCGCTTGTACGCAGGGGGGCGCAGGCCCGGGACTTGCCATTTGACGCCGTCGCGCGAATCGGTTGTTGGCCTCATCGGCTTTGCTTGGGCTCTCGGTTGGTGCGCCGCGTGTCTTTGGGCGGGCTTTGGGT-GGGGCGGCTCCAACCCGGGTTCGTCCGGCGCGGTTTCGCCTTCCGATCCTGCTCTGTCCGGAGTGGCCTAGCGCGCGTGCTGTCGGCAAGTACCATGAGCAGACATGTTGGGACCCGAAAGATGGTGAACTATGCCTGGCCAGGATGAAGCCAGAGGAAACTCTGGTGGAGGTCCGTAGCAATTCTGACGTGCAAATCGATTGTCAGAGCTGGGTATAGGGGCGAAAGACTAATCGAACCATCTA
Cyanagrae AGTCTAACATGTGTGCGAGTCATTGGGCGCACTAAACCCAAAGGCGCAATGAAAGTGAAAGGGGGGCGTCCCGGAGTCCTTGTGGCTTCGGTCGGCGCCCTCCGGGGCCGATCCCTGACCG-GCCGATGCCGCGGG-TTTCCCATGCCAAAGCGAGGCCAAAGGGGGTGCGCGGGGTGAGTCCCTTTCCCCCGTCCCTCCGGCCTCGTGGGTGCCCGGCGCGCTCGACGGTCCGAGCTC-GCTCGCTTGTACGCAGGGGGGCGCAGGCCCGGGACTTGCCATTTGACGCCGTCGCGCGAATCTGTTGTTGGCCTCATCGGCTTTGCTTGGGCTCTCGGTTGGTGCGCCGCGTGTCTTTGGGCGGGCTTTGGGT-GGGGCG-CCTCTCCCCGGGTTCGTCCGGCGCGGTTTCGCCTTCCGATCCTGCTCTGTCCGGAGTGGCCTAGCGCGCGTGCTGTCGGCAAGTACCATGAGCAGACATGTTGGGACCCGAAAGATGGTGAACTATGCCTGGCCAGGATGAAGCCAGAGGAAACTCTGGTGGAGGTCCGTAGCAATTCTGACGTGCAAATCGATTGTCAGAGCTGGGTATAGGGGCGAAAGACTAATCGAACCATCTA


[mitochond 1495]
Bthermydr GTCCGTTTGAAGTTATAAAAGGTCTGGCCTGCTCACTGATACAATTATTTAAGAGCCGCGGTAATTTGACCGTGCAAAGGTAGCATAATCATTAGTTTTTTAATTGGAAGCTTGTATGAATGGTCGGACAAA-TAGAAGCTGTCTTGTTGTAAAGATTGAAGTTAACTTTTAAGTGAAAAGGCTTAAATGTTTCAGGGGGACGATAAGACCCTATAAAGCTTTATATGTTTAAAGATTTGGTTTAATTGTTATATTTTATTGGGGCGATATAGGTATTATTTTTATTAACTGTTTATACATATAAATGTAATTGATCCTAAAGATTAAAAGACTAAGTTACTTTAGGGATAACAGCGTAA-TTTCTTTTGAGAGTCCTTATCGAAAAAGAAGTTTGCGACCTCGATGTTGAATTAAAATGTCTATATAATGCAGCCGTTATAAGAGAAGGTCTGTTCGACCTTTAAATTTTTACCTTATATTTTGTATTTGGAGCATGAGCTGGTATGGTAGGAACTTCATTAAGATTAATTATTCGTGCTGAACTAGGTCAACCAGGAACCTTGATTGGAAACGATCAAATTTATAATGTAGTAGTTACAGCCCACGCCTTTGTAATAATCTTTTTTATAGTTATACCTATTATAATTGGAGGCTTCGGTAATTGACTTGTACCCTTAATGCTAGGGGCCCCTGATATGGCCTTTCCCCGTATGAATAACATAAGATTTTGACTTTTACCCCCATCCTTAACACTCCTTTTAATGAGAGGTATAGTAGAAAGAGGTGTAGGAACAGGATGAACTGTTTACCCCCCATTAGCAGCAGCTATCGCCCACGCAGGAGCCTCGGTTGATATGGGAATTTTTTCTCTTCATCTAGCAGGTGTATCTTCCATTTTAGGTGCCGTTAATTTCATAACAACTGTAATTAATATACGATCATTCGGGATGACTATGGACCAAATACCCCTATTCGTTTGATCTGTCTTTATTACAGCAATTTTACTTCTATTATCACTACCCGTTTTAGCAGGTGCTATTACCATGCTTTTAACAGACCGTAATTTAAATACCTCCTTCTTTGACCCTGCAGGAGGAGGAGATCCAGTATTATACCAACATTTATTTCTTTTCTCCGCCGTTCCCTATGTAGGAACAGACTTAGTTCAATGGATTTGAGGAGGGTTCTCAGTAGATAATGCAACCTTAACTCGGTTCTTCACTTTCCACTTTGTCCTTCCCTTCATTATTGCCGCAATAACACTCATTCACATTTTATTCCTCCATCAAGAAGGAGCAAACAACCCTTTAGGTATTTCAAGTCAAACCGATAAAATCCCCTTCCATCCTTATTTTACTTTTAAAGACATTGTTGGATTCGTTGTTATACTTTCAATTTTATTACTCATTTCTCTGCTTGACCCCTATTTATTAGGAGACCCAGATAACTTTATTCCTGCCAACCCACTGGTTACTCCTGCTCACATTCAGCCC
Bgalapage GTCCGTTTGAAGTTATAAAAGGTCTGGCCTGCTCACTGATATAATTATTTAAGAGCCGCGGTAATTTGACCGTGCAAAGGTAGCATAATCATTAGTTTTTTAATTGGAAGCTTGTATGAATGGTCGGACAAA-TAGGAACTGTCTTGTTGTAAAGATTGAAGTTAACTTTTAAGTGAAAAGGCTTAAATGTTTCAGGGGGACGATAAGACCCTATAAAGCTTTATATGTTTAAAGATTTGGTTTGATTGTTATATTTTATTGGGGCGATATAGGTATTATTTTTATTAACTGTTTATACATATAAATGTAGTTGATCCTAAAGATTAGAAGACTAAGTTACTTTAGGGATAACAGCGTAA-TTTCTTTTGAGAGTCCTTATCGAAAAAGAAGTTTGCGACCTCGATGTTGAATTAAAATGTCTATATAATGCAGCCGTTATAAGAGAAGGTCTGTTCGACCTTTAAATTTTTACCTTATATTTTGTATTTGGAGCATGAGCCGGTATGGTAGGAACTTCATTAAGATTAATTATTCGTGCTGAACTAGGTCAACCAGGAACCTTAATTGGAAACGATCAAATTTATAATGTAGTAGTTACAGCTCACGCCTTTGTAATAATTTTTTTTATGGTTATGCCTATTATAATTGGAGGATTTGGTAATTGACTTGTGCCCTTAATGTTAGGGGCCCCTGATATAGCCTTTCCTCGTATAAATAATATAAGATTTTGACTTTTACCACCATCATTAACACTCCTATTAATAAGAGGTATAGTAGAAAGAGGTGTTGGAACAGGATGAACTGTTTACCCTCCTTTAGCAGCAGCTATCGCCCACGCAGGAGCTTCAGTTGACATAGGAATTTTCTCTCTACACTTAGCAGGTGTTTCCTCCATTTTAGGTGCCGTTAATTTCATAACAACCGTAATTAACATACGATCCTTCGGCATGACTATAGACCAAATACCTTTATTCGTCTGGTCCGTCTTTATTACAGCTATTTTACTTTTACTATCGCTACCTGTTTTAGCAGGTGCTATTACCATACTTCTAACAGACCGTAACCTGAATACCTCCTTCTTTGACCCTGCAGGGGGAGGAGACCCAGTATTATATCAACATTTATTCCTTTTTTCCGCCATTCCCTATGTAGGAACAGACTTAGTGCAGTGGATTTGAGGGGGGTTCTCAGTAGATAATGCAACTCTAGCTCGATTTTTCACCTTCCACTTTGTTCTCCCTTTCATTATTGCTGCAATAACACTCATTCACATTTTATTCCTCCACCAAGAAGGAGCGAACAACCCCCTAGGTATTTCGAGTCAAACTGATAAAATTCCCTTCCACCCTTACTTTACCTTTAAAGATATTGTCGGATTTGTTGTAATACTTTCAGTCTTATTGCTTATTTCTCTGATTGATCCTTATCTACTAGGAGACCCAGATAATTTTATCCCTGCAAATCCTCTGGTAACCCCTGCTCACATTCAACCC
Blaubieri ??????????????????AGGGTCTGGCCTGCCCACTGATATAATTATTTAAGAGCCGCGGTAATTTGACCGTGCAAAGGTAGCATAATCATTAGTTTTTTAATTGGAAACTTGTATGAATGGTCGGACAAA-GAAAAACTGTCTTATTACAAAAATTGAAGTTAACTTTTAAGTGAAAAGGCTTGAATGCTTCAAGGGGACGATAAGACCCTATAAAGCTTTATATGTTTAAAGGTTTAGTTTAATTGTCATATTTTATTGGGGCGATATAGGTATTATTTTTATTAACTGTTTATACATATGGATGTAATTGATCCTAGAGATTAAAAGACTAAGTTACTTTAGGGATAACAGCGTAA-TTTTTTTTGAGAGTCCTTATCGAAAAAGAAGTTTGCGACCTCGATGTTGAATTAAAATGTCTATATAATGCAGCCGTTATAAGAGAAGGTC????????????????????ACCTTATATTTTGTATTTGGAGCATGAGCTGGAATAGTAGGAACTTCATTAAGATTAATTATTCGTGCTGAACTAGGTCAACCAGGAACATTAATTGGAAATGACCAAATTTATAATGTAGTAGTTACAGCCCATGCTTTTGTTATAATTTTCTTCATAGTAATACCTATTATAATTGGAGGATTTGGTAACTGACTAGTTCCTCTAATATTAGGAGCTCCTGATATAGCATTCCCTCGTATAAACAACATAAGATTTTGACTTTTACCCCCGTCTTTAACACTCCTTTTAATAAGAGGTATAGTCGAAAGAGGGGTAGGGACGGGATGAACAGTCTACCCTCCTTTAGCTGCAGCTATCGCTCATGCAGGAGCCTCAGTAGATATAGGAATTTTTTCTCTACATCTCGCTGGTGTTTCTTCTATTTTAGGTGCTGTAAATTTCATAACAACAGTAATTAATATACGATCCTTTGGTATAACTATAGACCAAATACCTTTATTTGTTTGATCTGTATTTATTACAGCTATTCTTCTCCTTTTATCACTACCTGTTTTAGCAGGTGCTATCACCATGCTTCTTACAGACCGTAACTTAAACACCTCCTTCTTTGACCCTGCAGGAGGGGGTGATCCGGTTCTATACCAACATCTATTCCTTTTCTCCGCCATTCCATATGTCGGAACAGATTTAGTACAATGAATTTGAGGAGGATTCTCAGTAGATAATGCAACCTTAACTCGATTTTTCACTTTCCATTTTGTCCTCCCGTTTATTATTGCAGCAATAACACTAATTCATATTTTATTCCTTCATCAAGAAGGTGCTAATAACCCCTTAGGAATTTCAAGTCAAATTGATAAAGTTCCCTTCCATCCTTATTTTACTTTTAAAGACATTGTAGGATTCGTTGTTATACTTTCAATCCTATTACTTATTTCTCTAATTGACCCTTATTTACTAGGAGACCCAGATAATTTTATCCCTGCTAACCCCCTAGTAGCACCAGCTCACATTCAGCCC
Bvrijen   ??????????????????AGGGTCTGGCCTGCCCACTGATATAATTATTTAAGAGCCGCGGTAATTTGACCGTGCAAAGGTAGCATAATCATTAGTTTTTTAATTGGAAACTTGTATGAATGGTCGGACAAA-GAAAAACTGTCTTATTACAAAAATTGAAGTTAACTTTTAAGTGAAAAGGCTTGAATGCTTCAAGGGGACGATAAGACCCTATAAAGCTTTATATGTTTAAAGGTTTAGTTTAATTGTCATATTTTATTGGGGCGATATAGGTATTATTTTAATTAACTGTTTATACATATAGATGTAATTGATCCTAGAGATTAGAAGACTAAGTTACTTTAGGGATAACAGCGTAATTTTTTTTTGAGAGTCCTTATCGAAAAAGAAGTTTGCGACCTCGATGTTGAATTAAAATGTCTATATAATGCAGCCGTTATAAGAGAAGGTC????????????????????ACCCTATATTTTGTATTTGGAGCATGAGCTGGAATAGTAGGAACTTCATTGAGGTTAATTATCCGTGCTGAATTAGGTCAACCAGGAACATTAATTGGTAATGACCAAATTTATAATGTAGTAGTTACAGCCCATGCTTTTGTAATAATTTTCTTTATAGTAATACCTATTATAATTGGAGGATTTGGTAACTGACTAGTACCTCTAATATTAGGAGCTCCTGATATAGCATTCCCCCGTATAAACAACATAAGATTTTGACTTTTACCTCCATCTTTAACACTCCTTTTAATAAGAGGTATAGTTGAAAGAGGAGTAGGGACAGGATGAACAGTTTACCCTCCTTTAGCTGCGGCTATCGCTCACGCGGGGGCCTCAGTAGATATAGGAATTTTTTCTCTACATCTTGCTGGTGTCTCTTCTATTCTAGGTGCTGTAAATTTTATAACAACTGTAATTAATATACGATCCTTTGGTATAACTATAGACCAAATACCTCTATTTGTTTGATCCGTATTCATTACAGCTATCCTCCTCCTCTTATCACTACCCGTTTTGGCAGGCGCTATTACTATACTTCTCACAGACCGTAATTTAAACACCTCCTTCTTTGACCCTGCAGGAGGAGGTGACCCAGTTCTATACCAACATTTATTTCTTTTCTCCGCCATTCCATATGTCGGAACAGATTTAGTACAATGAATTTGAGGGGGGTTCTCAGTAGATAATGCAACCTTAACTCGATTTTTCACTTTCCACTTTGTCCTCCCATTTATTATTGCAGCAATAACGCTAATTCACATTTTATTCCTTCACCAAGAAGGTGCTAACAATCCCTTAGGAATTTCAAGTCAAATTGATAAAGTTCCCTTCCATCCTTATTTTACTTTTAAAGACATTGTAGGGTTCGTTGTTATACTTTCAATCCTATTACTTATTTCTCTAATTGACCCTTATTTACTAGGGGACCCAGATAATTTTATCCCAGCTAACCCCCTAGTAACACCTGCTCACATTCAGCCC
Bmicrops  GTCCATTTGGAGTTATAAATGGTCTGGCCTGCTCACTGATATAATTATTTAAGAGCCGCGGTAATTTGACCGTGCAAAGGTAGCATAATCATTAGTTTTTTAATTGGGAACTTGTATGAATGGTCGGACAAA-GAAGAGCTGTCTTGTTACAAAAATTGAAGTTAACTTTTAAGTGAAAAGGCTTAAATGTTTCAGGGGGACGATAAGACCCTATAAAGCTTTATATGTTTAAAGATTTAGTTTGATTGTTATATTTTATTGGGGCGATATAGGTATTATTTTTATTGACTGTTTATACATATGGATGTAGTTGATCCTAAAGATTAGAAAACTAAGTTACTTTAGGGATAACAGCGTAA-TTTCTTTTGAGAGTCCATATCGAAAAAGAAGTTTACGACCTCGATGTTGAATTAAAATGTCTATATAATGCAGCCGTTATAAGAGAAGGTCTGTTCGACCTTTAAATTTTTACACTATATTTTGTATTTGGAGCATGGGCTGGAATAGTAGGAACTTCACTAAGACTAATCATTCGAGCTGAGCTAGGTCAACCAGGAACATTGATTGGAAATGATCAAATTTATAATGTAGTAGTTACAGCTCACGCCTTTGTAATAATTTTCTTTATGGTTATACCAATTATAATTGGAGGATTTGGCAATTGACTAGTACCCTTAATACTAGGAGCTCCTGATATAGCCTTCCCCCGTATAAATAACATAAGATTTTGACTCCTACCGCCTTCCTTAACACTTCTTCTAATAAGAGGTATAGTAGAGAGAGGTGTAGGGACAGGCTGAACAGTTTATCCCCCACTAGCTGCTACTATTGCCCACGCCGGGGCTTCTGTTGACATGGGAATCTTTTCCCTACACTTAGCAGGTGTGTCATCTATTTTAGGGGCTGTGAACTTTATGACGACTGTAATTAACATACGATCTTTCGGTATAACTATAGATCAAATACCTTTATTTGTTTGATCTGTTTTCATTACAGCCATTCTGCTTCTATTATCACTTCCTGTACTAGCAGGTGCTATTACTATGCTACTTACAGATCGTAATCTGAATACATCTTTCTTTGACCCAGCAGGGGGTGGAGATCCAGTACTTTATCAACATCTATTTCTTTTTTCTGCTATCCCCTATGTTGGAGGAGACTTAGTTCAATGAATTTGAGGAGGCTTTTCGGTAGACAATGCAACCTTAACCCGGTTCTTCACCTTCCACTTTGTCCTTCCATTTATTATTGCAGCAATAACACTAATTCATATCTTATTTCTTCACCAAGAAGGTGCGAATAACCCTCTAGGGATTTCGAGTCAAACTGATAAAATTCCTTTCCATCCTTATTTTACTTTTAAAGACATTGTAGGATTTGTTGTTATACTTATGGCTCTACTACTTATTTCTCTGATTGATCCTTATTTACTAGGAGACCCCGACAATTTTATCCCAGCAAATCCTCTAAGAACTCCTACCCATATTCAACCC
Gandalfus GTCCGTTTGAAGATATAAATGGTCTGACCTGCTCACTGATAATATTATTTAAGAGCCGCGGTATATTGACCGTGCAAAGGTAGCATAATAATTAGTTTTTTAATTGGAAACTTGTATGAATGGTTGGACAAGGGAGTATCTGTCTTATAATATAAATTGAAATTAACTTTTAAGTGAAAAGGCTTAAATATACCAAGGGGACGATAAGACCCTATAAAGCTTTATATGTTTAAAGGTTTGATTTAATTATCGTATTTTATTGGGGCGATATAGGTATAATTCATATTAACTGCTTATACATATAAATGTAAGTGATCCTAGAGATTAAAAGACTAAGTTACTTTAGGGATAACAGCGTTA-TTTTTTTTGAGAGTTCATATCGAAAAAAAAGTTTGCGACCTCGATGTTGAATTAAAATGTCTATATAATGCAGCTGTTATATAAGAAGGTCTGTTCGACCTTTAAATTTTTACACTATATTTTATCTTTGGAGCTTGAGCAGGAATAGTCGGGACATCACTAAGTTTAATTATTCGAGCTGAATTAGGCCAACCAGGTACCTTTATTGGTAATGACCAAATTTATAATGTAGTAGTTACAGCCCACGCTTTCGTTATAATTTTTTTTATAGTTATACCAATTATAATTGGTGGATTTGGTAATTGATTAGTTCCCTTAATACTAGGAGCTCCTGATATAGCTTTCCCACGAATAAATAACATAAGGTTCTGACTTTTACCCCCTTCTTTAACCCTCCTTTTAATAAGTGGAATAGTTGAAAGTGGTGTCGGTACTGGATGAACAGTTTACCCTCCTCTTGCCGCAGCTATCGCCCATGCCGGAGCATCCGTTGACATAGGAATTTTTTCCCTTCATTTAGCCGGAGTCTCTTCCATTTTAGGAGCTGTAAATTTTATAACAACTGTAATCAATATACGATCCTTTGGTATAACTATAGACCAAATACCTTTATTTGTTTGATCCATTTTCATTACAACTATCTTACTTCTATTATCACTTCCCGTACTAGCAGGCGCAATCACCATACTTCTTACCGATCGTAATTTAAACACCTCCTTCTTTGACCCTGCTGGAGGGGGCGATCCTGTCTTATATCAACAT??????TTATTTTCAGCTATCCCATATGTAGGGACAAATTTAGTACAATGAATTTGAGGGGGGTTTTCCGTAGACAATGCAACATTAACTCGGTTTTTCACCTTTCATTTTATTCTTCCTTTTATTGTTGCTGCAGCATCTCTAATCCATATTTTATTTCTCCACCAAACTGGAGCTAATAACCCCCTCGGTATTTCAAGTCAAATTGATAAACTTCCATTCCATCCATATTTTACATTTAAAGATATTGTTGGATTTATTGTTATACTCTCAACTTTATTACTCCTTTCTTTACTTAACCCATATCTCCTAGGAGATCCAGATAATTTTATTCCGGCCAATCCTTTAGTGACTCCTGTTCACATTCAACCC
Arodrigue GTCCATTTGGAGTTATAAATGGTCTGACCTGCTCCCTGATAATATTGTTTAAGAGCCGCGGTATATTGACCGTGCAAAGGTAGCATAATAATTAGTTTTTTAATTGGAAACTTGTATGAATGGTTGGACAAGGGTGTATCTGTCTTATAGCAAAAATAGAAATTAACTTTTAAGTGAAAAGGCTTAAATGAGCCAGGGGGACGATAAGACCCTATAAAGCTTTATATGTTTAAAAATTTAATTTGATTATCATATTTTATTGGGGCGATATAGGTATAATTTATATTAACTGCTTA-ACATATGAATGTAAATGATCCTAAAGATTAAGAGACTAAGTTACTTTAGGGATAACAGCGTTA-TTTTTTTTGAGAGTTCATATCGAAAAAAAAGTTTGCGACCTCGATGTTGAATTAAAATGTCTATATAATGCAGCCGTTATATAAGAAGGTCTGTTCGACCTTTAAATTTTTACATTATATTTCATTTTTGGAGCTTGAGCAGGAATAGTAGGAACATCATTAAGTTTAATCATCCGAGCCGAACTAGGTCAACCAGGAACCTTTATTGGCAATGACCAAATCTATAATGTAGTAGTTACAGCCCACGCTTTCGTTATAATTTTCTTCATAGTTATACCAATTATAATCGGCGGATTCGGAAACTGACTAGTCCCTTTAATATTAGGAGCTCCCGATATAGCCTTCCCACGTATAAATAATATAAGATTTTGACTTCTCCCTCCTTCATTAACTCTACTCTTAATAAGAGGAATAGTGGAAAGAGGTGTTGGTACCGGATGAACAGTATACCCTCCTTTAGCTGCTGCTATTGCCCATGCCGGAGCATCTGTAGACATAGGAATCTTCTCTCTTCACTTAGCTGGGGTATCTTCAATCTTAGGAGCCGTTAATTTCATAACAACTGTTATTAACATACGATCCTTTGGTATAACCATAGACCAAATACCGTTATTTGTATGGTCCATTTTCATTACAACCATCTTATTACTTTTATCGTTACCTGTTTTAGCAGGAGCTATCACCATACTCCTCACTGACCGTAATTTAAATACTTCCTTCTTTGACCCAGCTGGTGGAGGAGACCCCGTTCTATACCAACATCTATTCTTATTTTCAGCTATCCCGTATGTAGGTACAGACCTGGTACAATGAATTTGAGGTGGATTCTCTGTAGACAACGCAACCTTAACTCGATTCTTCACTTTTCACTTCATTTTACCTTTCATTGCAGCCGCTGCATCTTTAATTCACATTTTATTTCTTCATCAAACCGGGGCCAACAACCCTTTAGGAATTTCAAGTCAAATTGATAAACTTCCCTTTCATCCTTACTTTACATTTAAAGACATTGTCGGATTTATTGTTATACTCTCAATATTATTACTCCTTTCCTTGCTTAACCCATATCTTTTAGGAGACCCTGATAATTTCGTTCCAGCTAACCCATTAGTAACCCCAGTCCATATT??????
Atomentos GTCTATTTGAAGATATAAATAGTCTGACCTGCTCACTGACAATATTGTTTAAGAGCCGCGGTATATTGACCGTGCAAAGGTAGCATAATAATTAGTTTTTTAATTGGGAACTTGTATGAATGGTTGGACAAAGGAATAACTGTCTTATAATAAATATTGAAATTAACTTTTAAGTGAAAAGGCTTAAATATCCCAGGGGGACGAGAAGACCCTATAAAGTTTTATATGTTTAAAAATCTTGTTTAGCTATCATATTTTATTGGGGCGATATAAGTATAATTTATATTAACTGCTTATACATATAAATGTAGATGATCCTAGAGATTAAAAGACTAAATTACTTTAGGGATAACAGCGTTA-TTTTTTTTAAGAGTCCATATCGAAAAAAAAGTTTGCGACCTCGATGTTGAATTAAAATATCTGTATAATGCAGCCGTTATATAAGAAGGTCTGTTCGACCTTTAAATTTTTACACTATATTTTATTCTTGGAGCTTGAGCAGGAATGGTAGGGACATCATTAAGTTTAATTATTCGAGCAGAATTAGGCCAACCAGGAACTCTTATTGGCAATGACCAAATTTACAATGTGGTAGTCACAGCTCACGCTTTCGTAATAATTTTTTTCATAGTCATACCTATTATAATTGGTGGATTTGGTAACTGATTAGTACCTTTAATATTAGGAGCTCCTGATATAGCCTTTCCACGTATAAATAATATAAGATTCTGACTTTTACCTCCTTCATTAACTCTACTTTTAATAAGAGGAATAGTAGAAAGAGGAGTAGGTACTGGTTGAACAGTCTACCCTCCTTTAGCTGCGGCTATTGCCCATGCTGGAGCCTCCGTTGACATAGCAATTTTTTCTCTTCATTTAGCCGGCGTTTCCTCCATCTTAGGAGCTGTAAATTTTATAACAACTGTAATCAATATACGATCTTTCGGTATAACTATAGATCAAATACCTTTATTTGTATGGTCCATTTTTATTACCACTATTTTATTATTATTATCGCTACCTGTCTTAGCAGGTGCAATTACCATACTTCTTACAGATCGTAATCTAAATACCTCCTTTTTTGATCCTGCTGGAGGAGGTGATCCTGTACTTTATCAACATTTATTTGTATTTTCAGATATTCCGTATGTAGGTACAGATCTAGTACAATGAATTTGAGGAGGCTTCTCAGTAGATAACGCAACCTTGACTCGATTCTTTACTTTCCACTTTGTCTTACCCTTTATTGTAGCTGCAGCGTCTCTAATTCATATTTTATTTCTCCACCATGGTGGAGCTAATAACCCACTAGGCATTTCAAGCCAAACCGATAAACTGCCATTCCACCCTTACTTTACATTTAAAGACATCGTTGGATTTGTTGTTATATTATCGACTTTATTATTTCTATCATTACTTTACCCTTACTTATTGGGAGACCCAGATGATTTTATTCCTGCTAACCCATTAGTTACTCCTATCGATATT??????
Segonzaci GTCTATTTGGAGATATAAATAGTCTAACCTGCTCACTGACAATATTGTTAAAGAGCCGCGGTATCCTGACCGTGCAAAGGTAGCATAATAATTAGTTTTTTAATTGGAAACTTGTATGAAGGGTTGGACAAAGGAAAAGCTGTCTTATAGTATAAATTGAAGTTAACCTTTAAGTGAAAAGGCTTAAATATTCCAAGGGGACGATAAGACCCTATAAAACTTTATATATTTAAAGATTCAATTTGATTGTTGTATTTTGTTGGGGCGATATAGGTATAATTTATATTAACTGCTTATACATATAAATGTAAGTGATCCTAGAGATTAAAAGACTAAGTTACTTTAGGGATAACAGCGTAA-TTTTTTTTGAGAGTTCATATCGAAAAAAAAGTTTGCGACCTCGATGTTGAATTAAAATATCTATATAATGCAGCAGTTATATAAGAAGGTCTGTTCGACCTTTAAATTTTTACATTATATTTTATCTTCGGAGCTTGAGCTGGGATAGTAGGAACATCTCTAAGTCTAATTATCCGGGCCGAACTAGGCCAACCAGGAACCCTTATTGGTAATGACCAAATTTATAATGTAGTAGTTACAGCTCACGCTTTCGTCATAATTTTCTTTATAGTAATACCTATTATAATTGGAGGATTTGGTAATTGATTAGTACCTTTAATATTAGGTGCTCCTGATATAGCCTTCCCACGAATAAACAATATAAGATTCTGACTTCTTCCCCCTTCATTAACCCTTCTATTAATAAGAGGTATAGTAGAAAGAGGAGTGGGTACAGGATGAACAGTATATCCTCCTCTTGCAGCTGCTATCGCCCATGCAGGGGCATCCGTTGATATGGGAATTTTCTCTTTACATTTAGCGGGAGTTTCCTCCATCTTAGGAGCCGTTAACTTTATAACAACCGTAATCAATATACGATCTTTCGGTATAACTATAGACCAAATACCTTTGTTTGTATGATCTGTATTCATTACAGCCATTCTACTGCTTCTATCTTTACCTGTTCTAGCAGGAGCTATCACTATACTACTTACAGACCGAAACCTAAATACTTCCTTCTTCGACCCTGCTGGTGGAGGCGACCCCGTTCTTTACCAACACTTATTTCTTTTTTCAGCCATTCCTTATATAGGCACAGACTTAGTCCAATGAATTTGAGGGGGATTCTCAGTAGATAACGCCACCTTAACTCGATTTTTTACTTTCCATTTTCTCCTACCTTTTATTGTAGCAGCTGCTACAATAATCCATATCTTATTCCTCCACCAAACAGGAGCTAATAATCCCCTAGGTATTTCTAGACAAATTGATAAACTCCCATTCCACCCTTACTTTACATTCAAAGATATTGTTGGATTTGTAGTTATACTTTCCTCCTTACTCCTTCTTTCCTTACTTGACCCTTACCTCTTAGGAGACCCAGATAACTTTATCCCTGCTAACCCCTTAGTAACGCCTGTTCATATTCAGCCC
Cyanagrae GTCTATTTGGAGATATAAATAGTCTAGCCTGCTCACTGACAATATTGTTTAAGAGCCGCGGTATATTGACCGTGCAAAGGTAGCATAATAATTAGTTTTTTAATTGGAAACTTGTATGAATGGTTGGACAAAGGAAAGGCTGTCTTATAGTAAAAATTGAAGTTAACTTTTAAGTGAAAAGGCTTAAATAATCCAGGGGGACGATAAGACCCTATAAAGCTTTATATGTTTAAAAATTTAATTTGATTGTTATATTTTATTGGGGCGATATAAGTATAA-TTATATTAACTACTTATACATATAAATGTAAATGATCCTAAAGATTAAGAGACTAAGTTACTTTAGGGATAACAGCGTTA-TTTTTTTTAAGAGTCCATATCGAAAAAAAAGTTTGCGACCTCGATGTTGAATTAAAATGTCTATATAATGCAGCTGTTATATAAGAAGGTCTGTTCGACCTTTAAATTTTTACACTATATTTTATCTTTGGAGCTTGAGCAGGAATAGTAGGGACATCATTAAGTTTAATTATTCGAGCCGAATTAGGTCAACCAGGAACCCTAATTGGTAATGATCAAATCTACAATGTTGTAGTCACAGCCCACGCTTTCGTAATAATCTTTTTTATAGTTATACCTATCATAATCGGAGGATTTGGTAATTGACTAGTACCTTTAATATTAGGTGCTCCTGATATAGCCTTTCCACGAATAAATAATATAAGATTTTGACTTTTACCCCCTTCATTAACCCTTCTTCTAATAAGAGGTATAGTAGAAAGAGGTGTAGGTACTGGATGAACCGTATATCCTCCTCTCGCAGCAGCTATCGCCCATGCTGGTGCATCCGTTGATATAGGAATTTTTTCTCTTCACTTAGCAGGTGTATCCTCCATCCTAGGGGCTGTTAATTTCATAACAACTGTAATCAATATGCGATCATATGGTATAACTATAGACCAAATACCTTTATTTGTTTGGTCCGTCTTTATTACTGCTATTTTATTATTATTATCCTTGCCAGTTTTAGCAGGTGCTATCACCATACTTCTTACAGACCGTAATTTAAATACTTCCTTCTTTGATCCAGCAGGAGGTGGAGACCCTGTCCTTTACCAACACTTATTTCTTTTTTCAGCCATTCCTTATGTAGGCACAGATTTAGTACAATGAATTTGAGGGGGATTCTCAGTAGACAACGCAACTTTAACCCGATTTTTCACCTTCCATTTTGTCCTCCCTTTCGCTATTGCTGCCGCATCATTAATCCACATTCTCTTCCTCCACCATACAGGAGCTAATAACCCCTTAGGGATTTCAAGACAAATTGATAAAATCCCATTCCACCCTTACTTTACATTTAAAGACATCGTTGGCTTTATTGTTATATTCTCTATTTTATTATTACTTTCCTTACTTAATCCCTATCTTTTAGGAGATCCAGACAATTTTATCCCAGCCAACCCCTTAGTTACACCTATCCATATCCAACCC


[H3A 324]
Bthermydr GGAAATCCACCGGTGGCAAGGCGCCCCGCAAGCAGCTGGCCACGAAGGCGGCTCGCAAGTCCGCCCCCGCCACTGGGGGTGTCAAGAAGCCCCACCGTTACAGGCCGGGAACTGTGGCTCTCCGTGAGATCCGCCGTTACCAGAAGAGYACAGAGTTGCTCATCAGGAAGCTGCCCTTCCAGCGTCTGGTGCGTGAGATTGCTCAGGATTTCAAGACCGACCTCCGCTTCCAGTCTTCTGCCGTCATGGCTTTGCAGGAGGCCTCCGAGGCTTACCTCGTGGGTCTCTTTGAGGACACGAACCTTTGCGCTATCCACGCCAAGC
Bgalapage GGAAATCCACCGGTGGCAAGGCGCCCCGCAAGCAGCTGGCCACGAAGGCGGCTCGCAAGTCCGCCCCCGCCACTGGGGGTGTCAAGAAGCCCCACCGTTACAGGCCGGGAACTGTGGCTCTCCGTGAGATYCGCCGTTACCAGAAGAGYACAGAGTTGCTCATCAGGAAGCTGCCCTTCCAGCGTCTGGTGCGTGAGATTGCTCAGGATTTCAAGACCGACCTCCGCTTCCAGTCTTCTGCCGTCATGGCTTTGCAGGAGGCCTCCGAGGCTTAYCTCGTGGGTCTCTTTGAGGACACGAACCTTTGCGCTATCCACGCCAAGC
Blaubieri GCAAATCCACCGGTGGCAAGGCGCCCCGCAAGCAGCTGGCCACGAAGGCGGCTCGCAAGTCCGCCCCCGCCACTGGGGGTGTCAAGAAGCCCCACCGTTACAGGCCGGGAACTGTGGCTCTCCGTGAGATYCGCCGTTACCAGAAGAGCACAGAGTTGCTCATCAGGAAGCTGCCCTTCCAGCGTCTGGTGCGTGAGATTGCTCAGGATTTCAAGACCGACCTCCGCTTCCAGTCTTCTGCCGTCATGGCTTTGCAGGAGGCCTCCGAGGCTTATCTCGTGGGTCTCTTTGAGGACACGAACCTTTGCGCTATCCACGCCAAGC
Bvrijen   GCAAATCCACCGGTGGCAAGGCGCCCCGCAAGCAGCTGGCCACGAAGGCGGCTCGCAAGTCCGCCCCCGCCACTGGGGGTGTCAAGAAGCCCCACCGTTACAGGCCGGGAACTGTGGCTCTCCGTGAGATYCGCCGTTACCAGAAGAGCACAGAGTTGCTCATCAGGAAGCTGCCCTTCCAGCGTCTGGTGCGTGAGATTGCTCAGGATTTCAAGACCGACCTCCGCTTCCAGTCTTCTGCCGTCATGGCTTTGCAGGAGGCCTCCGAGGCTTATCTCGTGGGTCTCTTTGAGGACACGAACCTTTGCGCTATCCACGCCAAGC
Bmicrops  GCAAATCCACCGGTGGCAAGGCGCCCCGCAAGCAGCTGGCCACGAAGGCGGCTCGCAAGTCCGCCCCCGCCACTGGGGGTGTCAAGAAGCCCCACCGTTACAGGCCGGGAACTGTGGCTCTCCGTGAGATCCGCCGTTACCAGAAGAGCACAGAGTTGCTCATCAGGAAGCTGCCCTTCCAGCGCCTGGTGCGTGAGATTGCTCAGGATTTCAAGACCGACCTCCGCTTCCAGTCTTCTGCCGTCATGGCTTTGCAGGAGGCCTCCGAGGCTTACCTCGTGGGTCTCTTTGAGGACACGAACCTTTGCGCAATCCACGCCAAGC
Gandalfus GCAAATCCACCGGTGGCAAGGCGCCCCGCAAACAGCTGGCCACCAAGGCGGCTCGCAAGTCAGCCCCCGCCACCGGTGGTGTTAAGAAGCCCCACCGTTACAGGCCGGGAACGGTGGCTCTCCGTGAGATCCGGCGTTACCAGAAGAGCACCGAATTGCTCATCAGGAAACTGCCCTTCCAGCGTCTGGTGCGTGAGATTGCTCAGGATTTCAAGACTGACCTCCGCTTCCAGTCCTCTGCCGTCATGGCTCTGCAGGAGGCCTCCGAGGCTTACCTTGTGGGTCTCTTTGAGGACACAAACCTTTGCGCTATCCACGCCAAGC
Arodrigue GCAAATCCACCGGTGGCAAGGCGCCCCGCAAACAGCTGGCCACCAAGGCGGCTCGCAAATCCGCCCCCGCCACCGGTGGTGTTAAGAAACCCCACCGTTACAGGCCGGGAACGGTGGCTCTCCGTGAGATCCGCCGTTACCAGAAGAGCACAGAATTGCTCATCAGGAAACTCCCCTTCCAACGTCTGGTGCGTGAGATTGCTCAGGATTTCAAGACTGACCTCCGCTTCCAGTCCTCTGCCGTCATGGCTCTGCAGGAGGCCTCCGAGGCTTACCTCGTGGGTCTCTTTGAGGACACAAACCTTTGCGCTATCCATGCCAAGC
Atomentos GCAAATCCACCGGTGGCAAGGCGCCCCGCAAACAGCTGGCCACCAAAGCGGCTCGCAAGTCCGCCCCCGCCACCGGTGGTGTCAAGAAGCCCCACCGTTACAGGCCGGGAACCGTGGCTCTCCGTGAGATCCGCCGTTACCAGAAGAGCACCGAATTGCTCATCAGGAAACTGCCCTTCCAGCGTCTGGTGCGTGAGATTGCTCAGGATTTCAAGACCGACCTCCGCTTCCAGTCCTCTGCCGTCATGGCTCTGCAGGAGGCCTCCGAGGCCTACCTCGTGGGTCTCTTTGAGGACACAAACCTTTGCGCTATCCACGCCAAGC
Segonzaci GCAAATCCACCGGTGGCAAGGCGCCCCGCAAACAGCTGGCCACCAAGGCGGCTCGCAAGTCCGCCCCCGCCACCGGTGGTGTCAAGAAGCCCCACCGCTACAGGCCGGGAACCGTGGCTCTCCGTGAGATCCGCCGTTACCAGAAGAGCACCGAATTGCTCATCAGGAAACTGCCCTTCCAGCGTCTGGTGCGCGAGATTGCGCAGGATTTCAAGACCGACCTCCGCTTCCAGTCTTCTGCCGTCATGGCTCTGCAGGAGGCATCTGAGGCTTACCTCGTGGGTCTCTTTGAAGACACAAACCTTTGCGCTATCCACGCCAAGC
Cyanagrae GCAAATCCACCGGTGGCAAGGCGCCCCGCAAACAGCTGGCCACCAAGGCGGCTCGCAAGTCCGCACCCGCCACCGGTGGTGTCAAGAAGCCCCACCGTTACAGGCCGGGAACCGTGGCTCTCCGTGAGATCCGCCGTTACCAGAAGAGCACCGAATTGCTCATCAGGAAACTGCCCTTCCAGCGTCTGGTGCGTGAGATTGCTCAGGATTTCAAGACCGACCTCCGCTTCCAGTCCTCTGCCGTCATGGCTCTGCAGGAAGCCTCCGAGGCTTACCTCGTGGGTCTCTTTGAGGACACAAACCTTTGCGCTATCCACGCCAAGC


[Nak 750]
Bthermydr GTGTGTCTCACCCTCACTGCCAAGCGTATGGCTGCCAAGAACTGCCTGGTCAAGAACTTGGAGGCTGTAGAGACCCTGGGTTCAACCTCAACCATTTGCTCTGATAAAACTGGCACCCTCACCCAGAACCGTATGACAGTTGCCCACATGTGGTTTGACAACACCATCATTGAGGCAGACACCTCTGAGGATCAGTCAGGCTGCCAGTATGACAAGACTTCTGCAGGATGGAAGGCTCTCTCCAGGATTGCCGCTCTCTGCAACCGTGCCGAGTTCAAGACTGCCCAGGAAGATGTACCCATCCTGAAGCGAGAGGTGAATGGCGATGCTTCCGAGGCCGCTTTGCTGAAGTGTGTGGAGCTGGCTATTGGAGATGTGAGGGGCTGGCGTACTCGCAACAAGAAGGTCTGCGAGATTCCTTTCAACTCCACCAACAAGTACCAGGTGTCTGTCCATGAGACCCAGGACAAGAATGAACTCCGCTACTTGCTTGTGATGAAGGGCGCCCCAGAGAGGATCCTCGAACGATGCTCCACCATCTTCATGAATGGCGAGGAGAAACCTCTGGATGAAGAGATGAAGGAATCTTTCAACAATGCTTATCTGGAATTGGGCGGCCTTGGAGAGCGTGTACTGGGCTTCTGCGACTACGTACTGCCTAGTGACAAGTACCCCTTGGGCTATCCCTTCGATTCGGATACTGCGAACTTCCCCGTGCACGGCCTTCGATTCGTCGGACTGATGTCCATG
Bgalapage GTGTGTCTCACCCTCACTGCCAAGCGTATGGCTGCCAAGAACTGCCTGGTCAAGAACTTGGAGGCTGTAGAGACCCTGGGTTCAACCTCAACCATTTGCTCTGATAAAACTGGCACCCTCACCCAGAACCGTATGACAGTTGCCCACATGTGGTTTGACAACACCATCATTGAGGCAGACACCTCTGAGGATCAGTCAGGCTGCCAGTATGACAAGACTTCTGCAGGATGGAAGGCTCTCTCCAGGATTGCCGCTCTCTGCAACCGTGCCGAGTTCAAGACTGCCCAGGAAGATGTACCCATCCTGAAGCGAGAGGTGAATGGCGATGCTTCCGAGGCCGCTTTGCTGAAGTGTGTGGAGCTGGCTATTGGAGATGTGAGGGGCTGGCGTACTCGCAACAAGAAGGTCTGCGAGATTCCTTTCAACTCCACCAACAAGTACCAGGTGTCTGTCCATGAGACCCAGGACAAGAATGAACTCCGCTACTTGCTTGTGATGAAGGGCGCCCCAGAGAGGATCCTCGAACGATGCTCCACCATCTTCATGAATGGCGAGGAGAAACCTCTGGATGAAGAGATGAAGGAATCTTTCAACAATGCTTATCTGGAATTGGGCGGCCTTGGAGAGCGTGTACTGGGCTTCTGCGACTACGTACTGCCTAGTGACAAGTACCCCTTGGGCTATCCCTTCGATTCGGATACTGCGAACTTCCCCGTGCACGGCCTTCGATTCGTCGGACTGATGTCCATG
Blaubieri GCGTGTCTCACCCTCACTGCCAAGCGTATGGCTGCCAAGAACTGCCTGGTCAAGAACTTGGAGGCTGTAGAGACCCTGGGTTCAACCTCAACCATTTGCTCTGATAAAACTGGCACCCTCACCCAGAACCGTATGACAGTCGCCCACATGTGGTTTGACAACACCATCATTGAGGCAGACACCTCTGAGGATCAGTCAGGCTGCCAGTATGACAAGACTTCTGCAGGATGGAAGGCTCTCTCCAGGATTGCCGCTCTCTGCAACCGTGCCGAGTTCAAGACTGCCCAGGAAGATGTACCCATCCTGAAGCGAGAGGTGAATGGCGATGCTTCCGAGGCCGCTTTGCTGAAGTGTGTGGAGCTGGCTATTGGAGATGTGAGGGGCTGGCGTACTCGCAACAAGAAGGTCTGCGAGATTCCTTTCAACTCCACCAACAAGTACCAGGTGTCTGTCCATGAGACCCAGGACAAGAATGAACTCCGCTACTTGCTTGTGATGAAGGGCGCCCCAGAGAGGATCCTCGAACGATGCTCCACCATCTTCATGAATGGCGAGGAGAAACCTCTGGATGAAGAGATGAAGGAATCTTTCAACAATGCTTATCTGGAATTGGGCGGCCTCGGAGAGCGTGTACTGGGCTTCTGCGACTACGTACTGCCTAGTGACAAGTACCCCTTGGGCTATCCCTTCGATTCGGATACTGCGAACTTCCCCGTGCACGGCCTTCGATTCGTCGGACTGATGTCCATG
Bvrijen   GCGTGTCTCACCCTCACTGCCAAGCGTATGGCTGCCAAGAACTGCCTGGTCAAGAACTTGGAGGCTGTAGAGACCCTGGGTTCAACCTCAACCATTTGCTCTGATAAAACTGGCACCCTCACCCAGAACCGTATGACAGTCGCCCACATGTGGTTTGACAACACCATCATTGAGGCAGACACCTCTGAGGATCAGTCAGGCTGCCAGTATGACAAGACTTCTGCAGGATGGAAGGCTCTCTCCAGGATTGCCGCTCTCTGCAACCGTGCCGAGTTCAAGACTGCCCAGGAAGATGTACCCATCCTGAAGCGAGAGGTGAATGGCGATGCTTCCGAGGCCGCTTTGCTGAAGTGTGTGGAGCTGGCTATTGGAGATGTGAGGGGCTGGCGTACTCGCAACAAGAAGGTCTGCGAGATTCCTTTCAACTCCACCAACAAGTACCAGGTGTCTGTCCATGAGACCCAGGACAAGAATGAACTCCGCTACTTGCTTGTGATGAAGGGCGCCCCAGAGAGGATCCTCGAACGATGCTCCACCATCTTCATGAATGGCGAGGAGAAACCTCTGGATGAAGAGATGAAGGAATCTTTCAACAATGCTTATCTGGAATTGGGCGGCCTCGGAGAGCGTGTACTGGGCTTCTGCGACTACGTACTGCCTAGTGACAAGTACCCCTTGGGCTATCCCTTCGATTCGGATACTGCGAACTTCCCCGTGCACGGCCTTCGATTCGTCGGACTGATGTCCATG
Bmicrops  ???????TCACCCTCACTGCCAAGCGTATGGCTGCCAAGAACTGCCTGGTCAAGAACTTGGAGGCTGTAGAGACCCTGGGTTCAACCTCAACCATTTGCTCTGATAAAACTGGCACCCTCACCCAGAACCGTATGACAGTCGCCCACATGTGGTTTGACAACACCATCATTGAGGCAGACACCTCTGAGGATCAGTCAGGCTGCCAGTATGACAAGACCTCTGCAGGATGGAAGGCTCTCTCCAGGATTGCCGCTCTCTGCAACCGTGCCGAGTTCAAGACTGCCCAGCAAGATGTACCCATCCTGAAGCGAGAGGTGAACGGCGATGCTTCCGAGGCTGCTTTGCTGAAGTGTGTGGAGCTGGCCATTGGAGACGTGAGGGGCTGGCGTACTCGCAACAAGAAGGTCTGYGAGATTCCTTTCAACTCCACCAACAAGTACCAGGTGTCTGTCCACGAGACCCAGGACAAGAACGAACTTCGCTATTTGCTTGTGATGAAGGGCGCCCCAGAGAGGATCCTCGAACGATGCTCCACCATCTTCATGAATGGCGAGGAGAAACCTCTGGATGAAGAGATGAAGGAATCTTTCAACAATGCTTACCTGGAATTGGGTGGACTTGGAGAGCGTGTGCTGGGCTTCTGCGACTACATACTGCCTAGCGACAAGTACCCCTTGGGCTATCCCTTCGATTCCGATACTGCGAACTTCCCCGTGCACGGCCTTCGATTTGTCGGACTGATGTCCATG
Gandalfus GTGTGTCTCACCCTCACTGCCAAGCGTATGGCTGCCAAAAACTGCCTGGTCAAGAACTTGGAGGCTGTAGAGACCCTGGGTTCAACCTCAACCATTTGCTCTGATAAGACTGGTACCCTCACCCAGAACCGTATGACAGTTGCCCACATGTGGTTTGACAACACAATCATTGAGGCAGACACCTCTGAAGATCAATCAGGTTGCCAGTACGACAAGACTTCTGAAGGATGGAAGGCTCTCTCCAGAATTGCCGCTCTCTGCAATCGTGCCGAGTTCAAGACAGCCCAGGGGGATATACCCATCCTGAAGCGAGAGGTGAATGGTGATGCTTCTGAGGCCGCTTTGCTGAAGTGTGTGGAGCTGGCTATTGGAGATGTGAGGGGCTGGCGTACCCGCAACAAGAAGGTCTGTGAGATTCCTTTCAACTCCACCAATAAGTACCAAGTGTCTATCCACGAGACCCAGGACAAGAATGAGCTTCGTTACTTGCTTGTGATGAAGGGTGCCCCTGAGAGGATCCTGGAACGATGCTCCACCATCTTCATGAATGGCGAGGAGAAACCTCTGGATGAGGAGATGAAGGAATCTTTCAACAATGCTTACCTGGAGTTGGGTGGGCTTGGAGAGCGTGTATTGGGCTTCTGTGACTATGTACTGCCTTCTGACAAGTACCCGCTGGGCTATCCTTTCGATGCAGACTCCGTGAACTTCCCTGTGCATGGTCTTCGATTTATTGGACTAATGTCCATG
Arodrigue GTGTGTCTCACCCTCACTGCCAAGCGTATGGCTGCCAAAAACTGCCTGGTCAAGAACTTGGAGGCTGTAGAGACCCTGGGTTCAACCTCAACCATCTGCTCTGATAAGACTGGTACCCTCACCCAGAACCGTATGACAGTTGCCCACATGTGGTTTGACAACACCATCATTGAGGCAGACACCTCTGAGGATCAATCAGGTTGCCAGTACGACAAGACTTCTGAAGGATGGAAGGCTCTCTCCAGAATTGCCGCTCTCTGCAACCGTGCCGAGTTCAAGACAGCCCAGGGGGATATACCCATCCTGAAGCGAGAGGTGAATGGTGATGCTTCTGAGGCCGCTTTGCTGAAGTGTGTGGAGCTAGCTATTGGAGATGTGAGGGGCTGGCGTACCCGCAACAAGAAGGTCTGTGAGATTCCTTTCAACTCCACCAATAAGTACCAAGTGTCTATCCACGAGACCCAGGACAAGAATGAGCTTCGCTACTTGCTTGTGATGAAGGGTGCCCCTGAGAGGATCCTGGAACGATGCTCCACCATCTTCATGAATGGTGAGGAGAAACCTCTGGATGAGGAGATGAAGGAATCTTTCAACAATGCTTACCTGGAGTTGGGTGGGCTTGGAGAGCGTGTACTGGGCTTCTGTGACTATATAATGCCTTCTGACAAGTACCCGCTGGGCTATCCTTTCGATGCAGAATCCGTGAACTTCCCTGTGCATGGTCTTCGATTTATTGGACTAATGTCCATG
Atomentos GTGTGTCTCACCCTCACTGCCAAGCGTATGGCTGCCAAAAACTGCCTGGTCAAGAACTTGGAGGCTGTAGAGACCCTGGGTTCAACCTCAACCATCTGCTCTGATAAGACTGGTACCCTCACCCAGAACCGTATGACAGTTGCCCACATGTGGTTTGACAACACCATCATTGAGGCAGACACCTCCGAGGATCAGTCAGGTTGCCAGTACGACAAGACTTCTGAAGGATGGAAGGCTCTCTCCAGGATTGCCGCTCTCTGCAACCGTGCTGAGTTCAAGACAGCCCAGGAGGATATACCCATCCTGAAGCGAGAGGTGAATGGTGATGCTTCTGAGGCTGCATTGCTGAAGTGTGTGGAGCTGGCTGTTGGAGATGTGAGGGGCTGGCGTTCCCGCAACAAGAAGGTGTGTGAGATTCCTTTCAACTCCACCAATAAGTACCAAGTGTCTATCCACGAGACCCAGGACAAGAATGACCTTCGCTACTTGCTTGTGATGAAGGGTGCCCCTGAGAGGATCCTGGAACGATGCTCCACCATCTTCATGAATGGCGAGGAGAAACCTCTGGATGAGGAGATGAAGGAATCTTTCAACAATGCTTACCTGGAGTTGGGTGGGCTTGGAGAGCGTGTACTGGGCTTCTGTGACTACGTACTGCCTACTGACAAGTACCCGCTGGGCTATCCCTTCGATGCAGACACTGTGAACTTCCCCGTGCATGGTCTTCGATTTGTCGGACTAATGTCCATG
Segonzaci GTGTGTCTCACCCTCACTGCCAAGCGTATGGCTGCCAAAAACTGCCTGGTCAAGAACTTGGAGGCTGTAGAGACCCTGGGTTCAACCTCAACTATCTGCTCTGATAAGACTGGTACCCTCACCCAGAACCGTATGACAGTTGCCCATATGTGGTTTGACAACACCATCATTGAGGCAGACACCTCTGAGGATCAGTCAGGTTGCCAGTACGACAAGACTTCTGAAGGATGGAAGGCTCTCTCCAGGATTGCCGCTCTCTGCAACCGTGCTGAGTTCAAGACAGCCCAGGGGGATATACCCATCCTGAAGCGAGAGGTGAATGGTGATGCTTCTGAGGCTGCTTTGCTGAAGTGTGTGGAGCTGGCTATTGGAGATGTGAGGGGCTGGCGTTCCCGCAATAAGAAGGTCTGTGAGATTCCTTTCAACTCCACCAATAAGTACCAAGTGTCTGTCCATGAGACCCAGGACAAGAATGAGCTTCGCTACTTGCTTGTGATGAAGGGTGCCCCTGAGAGGATTCTGGAACGATGCTCCACCATCTTCATGAATGGTGAGGAGAAACCTCTGGATGAGGAGATGAAGGAATCTTTCAACAATGCTTACCTGGAGTTGGGTGGGCTTGGAGAGCGTGTACTGGGCTTCTGTGACTATGTACTGCCTTCTGACAAGTACCCGCTGGGCTATCCCTTCGATTCAGACACCGCGAACTTCCCCGTGCATGGTCTTCGATTTGTCGGATTAATGTCCATG
Cyanagrae GTGTGTCTCACCCTCACTGCCAAGCGTATGGCTGCCAAAAACTGCCTGGTCAAGAACTTGGAGGCTGTAGAGACCCTGGGTTCAACCTCAACCATCTGCTCTGATAAGACTGGTACCCTCACCCAGAACCGTATGACAGTTGCCCACATGTGGTTTGACAACACCATCATTGAGGCAGACACCTCCGAGGATCAGTCAGGTTGCCAGTATGACAAGACTTCTGAAGGATGGAAGGCTCTCTCCAGGATTGCCGCTCTCTGCAACCGTGCTGAGTTCAAGACAGCCCAGGGGGATATACCCATCCTGAAGCGAGAGGTGAATGGTGATGCTTCTGAGGCTGCTTTGCTGAAGTGTGTGGAGCTGGCTATTGGAGATGTGAGGGGCTGGCGTACCCGCAACAAGAAGGTCTGCGAGATTCCTTTCAACTCCACCAATAAGTACCAAGTGTCTATCCACGAGACCCAGGACAAGAATGAGCTTCGCTACTTGCTTGTGATGAAGGGTGCCCCTGAGAGGATCCTGGAACGATGCTCCACCATCTTCATGAATGGCGAAGAGAAACCTCTGGATGAGGAGATGAAGGAATCTTTCAACAATGCTTACCTGGAGTTGGGTGGGCTTGGAGAGCGTGTACTGGGCTTCTGTGACTATGTACTGCCTTCTGATAAGTACCCGCTGGGCTATCCCTTTGATTCAGACTCTGTGAACTTCCCCGTGCATGGTCTTCGATTTATCGGACTAATGTCCATG

	;
End;
BEGIN paup;
charset 28S = 1-619;
charset mitochond = 620-2114;
charset H3A = 2115-2438;
charset NaK = 2439-3188;
end;
